# Supplementary material for: 4-[(4-Methyl­benz­yl)amino]-3-[(4-methyl­benz­yl)imino­meth­yl]-2H-chromen-2-one
Source: Acta Crystallogr Sect E Struct Rep Online. 2010 Oct 20;66(Pt 11):o2870. doi: 10.1107/S1600536810041218 (PMC3009000; doi:10.1107/S1600536810041218)
Supplement: Supplementary file 1 [file e-66-o2870-sup1.cif]

##############################################################################
###                                                                        ###
###        Electronic paper (Acta Crystallographica Section E)             ###
###                                                                        ###
##############################################################################
#                                                                            #
# This CIF contains the data in a paper accepted for publication in Acta     #
# Crystallographica Section E. It conforms to the requirements of Notes      #
# for Authors for Section E, and has been peer reviewed under the auspices   #
# of the IUCr Commission on Journals.                                        #
#                                                                            #
# Full details of the Crystallographic Information File format               #
# are given in the paper "The Crystallographic Information File (CIF):       #
# a New Standard Archive File for Crystallography" by S. R. Hall, F. H.      #
# Allen and I. D. Brown [Acta Cryst. (1991), A47, 655-685].                  #
#                                                                            #
# The current version of the core CIF dictionary is obtainable from          #
# ftp://ftp.iucr.org/pub/cif_core.dic. The current version number is 2.4.    #
#                                                                            #
# Software is freely available for graphical display of the structure(s) in  #
# this CIF.  For information consult the CIF home page http://www.iucr.org/  #
# cif/home.html                                                              #
#                                                                            #
# This file may be used for bona fide research purposes within the           #
# scientific community so long as proper attribution is given to the journal # 
# article from which it was obtained.                                        #
#                                                                            #
##############################################################################
                                             
data_I
_audit_creation_method     SHELXL-97
_chemical_name_systematic
;
4-[(4-Methylbenzyl)amino]-3-[(4-methylbenzyl)iminomethyl]-2<i>H</i>-chromen-
2-one
;
_chemical_name_common     ?
_chemical_formula_moiety     'C26 H24 N2 O2'
_chemical_formula_sum     'C26 H24 N2 O2'
_chemical_formula_iupac     'C26 H24 N2 O2'
_chemical_formula_weight     396.47
_chemical_melting_point     ?
_symmetry_cell_setting     triclinic
_symmetry_space_group_name_H-M     'P -1'
_symmetry_space_group_name_Hall     '-P 1'
loop_
    _symmetry_equiv_pos_as_xyz
    'x, y, z'
    '-x, -y, -z'
_cell_length_a     6.8137(2)
_cell_length_b     9.2636(3)
_cell_length_c     17.4364(5)
_cell_angle_alpha     99.525(2)
_cell_angle_beta     97.423(2)
_cell_angle_gamma     107.251(2)
_cell_volume     1017.84(6)
_cell_formula_units_Z     2
_cell_measurement_reflns_used     213
_cell_measurement_theta_min     2.36
_cell_measurement_theta_max     26.99
_cell_measurement_temperature     296(2)
_exptl_crystal_description     needle
_exptl_crystal_colour     colourless
_exptl_crystal_size_max     0.32
_exptl_crystal_size_mid     0.26
_exptl_crystal_size_min     0.21
_exptl_crystal_density_diffrn     1.294
_exptl_crystal_density_meas     ?
_exptl_crystal_density_method     'not measured'
_exptl_crystal_F_000     420.0
_exptl_absorpt_coefficient_mu     0.082
_exptl_absorpt_correction_type     none
_exptl_absorpt_process_details     ?
_exptl_absorpt_correction_T_min     ?
_exptl_absorpt_correction_T_max     ?
_exptl_special_details
;
;
_diffrn_ambient_temperature     296(2)
_diffrn_radiation_type     MoK\a
_diffrn_radiation_wavelength     0.71073
_diffrn_radiation_source     'fine-focus sealed tube'
_diffrn_radiation_monochromator     graphite
_diffrn_measurement_device_type     'Bruker Kappa APEXII CCD DUO'
_diffrn_measurement_method     '\f and \w scans'
_diffrn_detector_area_resol_mean     ?
_diffrn_reflns_number     17607
_diffrn_reflns_av_R_equivalents     0.0272
_diffrn_reflns_av_sigmaI/netI     0.0247
_diffrn_reflns_theta_min     2.36
_diffrn_reflns_theta_max     26.99
_diffrn_reflns_theta_full     26.99
_diffrn_measured_fraction_theta_max     0.987
_diffrn_measured_fraction_theta_full     0.987
_diffrn_reflns_limit_h_min     -7
_diffrn_reflns_limit_h_max     8
_diffrn_reflns_limit_k_min     -11
_diffrn_reflns_limit_k_max     11
_diffrn_reflns_limit_l_min     -21
_diffrn_reflns_limit_l_max     22
_diffrn_standards_number     ?
_diffrn_standards_interval_count     ?
_diffrn_standards_interval_time     ?
_diffrn_standards_decay_%     ?
_refine_special_details
;
;
_reflns_number_total     4391
_reflns_number_gt     3867
_reflns_threshold_expression     >2\s(I)
_refine_ls_structure_factor_coef     Fsqd
_refine_ls_matrix_type     full
_refine_ls_R_factor_all     0.0452
_refine_ls_R_factor_gt     0.0386
_refine_ls_wR_factor_gt     0.1069
_refine_ls_wR_factor_ref     0.1222
_refine_ls_goodness_of_fit_ref     1.082
_refine_ls_restrained_S_all     1.082
_refine_ls_number_reflns     4391
_refine_ls_number_parameters     277
_refine_ls_number_restraints     0
_refine_ls_number_constraints     0
_refine_ls_hydrogen_treatment     mixed
_refine_ls_weighting_scheme     calc
_refine_ls_weighting_details
         'calc w=1/[\s^2^(Fo^2^)+(0.0630P)^2^+0.4639P] where P=(Fo^2^+2Fc^2^)/3'
_atom_sites_solution_hydrogens     geom
_atom_sites_solution_primary     direct
_atom_sites_solution_secondary     difmap
_refine_ls_shift/su_max     0.015
_refine_ls_shift/su_mean     0.003
_refine_diff_density_max     0.362
_refine_diff_density_min     -0.367
_refine_ls_extinction_method     none
_refine_ls_extinction_coef     ?
loop_
    _atom_type_symbol
    _atom_type_description
    _atom_type_scat_dispersion_real
    _atom_type_scat_dispersion_imag
    _atom_type_scat_source
    'C' 'C' 0.0033 0.0016
                         'International Tables Vol C Tables 4.2.6.8 and 6.1.1.4'
    'H' 'H' 0.0000 0.0000
                         'International Tables Vol C Tables 4.2.6.8 and 6.1.1.4'
    'N' 'N' 0.0061 0.0033
                         'International Tables Vol C Tables 4.2.6.8 and 6.1.1.4'
    'O' 'O' 0.0106 0.0060
                         'International Tables Vol C Tables 4.2.6.8 and 6.1.1.4'
_computing_data_collection     'APEX2 (Bruker, 2008)'
_computing_cell_refinement     'SAINT (Bruker, 2008)'
_computing_data_reduction     'SAINT (Bruker, 2008)'
_computing_structure_solution     'SHELXS97 (Sheldrick, 2008)'
_computing_structure_refinement     'SHELXL97 (Sheldrick, 2008)'
_computing_molecular_graphics     'X-SEED (Barbour, 2001)'
_computing_publication_material     'SHELXL97 (Sheldrick, 2008)'
loop_
    _atom_site_type_symbol
    _atom_site_label
    _atom_site_fract_x
    _atom_site_fract_y
    _atom_site_fract_z
    _atom_site_U_iso_or_equiv
    _atom_site_adp_type
    _atom_site_calc_flag
    _atom_site_refinement_flags
    _atom_site_occupancy
    _atom_site_disorder_assembly
    _atom_site_disorder_group
    O O1 0.71493(13) 0.94920(10) 1.10649(5) 0.0147(2) Uani d . 1 . .
    O O2 0.68675(15) 0.70231(11) 1.08127(5) 0.0202(2) Uani d . 1 . .
    N N1 0.76368(16) 0.96900(12) 0.87229(6) 0.0135(2) Uani d . 1 . .
    N N2 0.70561(15) 0.67083(12) 0.84586(6) 0.0140(2) Uani d . 1 . .
    C C1 0.70620(18) 0.81679(14) 1.05335(7) 0.0135(2) Uani d . 1 . .
    C C2 0.72049(17) 0.82812(14) 0.97287(7) 0.0121(2) Uani d . 1 . .
    C C3 0.75128(17) 0.97000(14) 0.94846(7) 0.0114(2) Uani d . 1 . .
    C C4 0.76930(17) 1.10806(14) 1.00772(7) 0.0121(2) Uani d . 1 . .
    C C5 0.80667(18) 1.25968(14) 0.99476(8) 0.0149(3) Uani d . 1 . .
    H H5 0.8216 1.2774 0.9445 0.018 Uiso calc R 1 . .
    C C6 0.82167(19) 1.38246(14) 1.05493(8) 0.0165(3) Uani d . 1 . .
    H H6 0.8453 1.4810 1.0447 0.020 Uiso calc R 1 . .
    C C7 0.80156(18) 1.35920(15) 1.13092(8) 0.0168(3) Uani d . 1 . .
    H H7 0.8122 1.4420 1.1713 0.020 Uiso calc R 1 . .
    C C8 0.76572(19) 1.21248(15) 1.14600(7) 0.0160(3) Uani d . 1 . .
    H H8 0.7518 1.1961 1.1965 0.019 Uiso calc R 1 . .
    C C9 0.75060(17) 1.08969(14) 1.08509(7) 0.0132(2) Uani d . 1 . .
    C C10 0.69080(18) 0.68181(14) 0.91907(7) 0.0128(2) Uani d . 1 . .
    H H10 0.6596 0.5920 0.9388 0.015 Uiso calc R 1 . .
    C C11 0.6554(2) 0.51577(14) 0.79593(8) 0.0169(3) Uani d . 1 . .
    H H11A 0.6342 0.4390 0.8284 0.020 Uiso calc R 1 . .
    H H11B 0.7703 0.5106 0.7693 0.020 Uiso calc R 1 . .
    C C12 0.45765(19) 0.48263(14) 0.73518(7) 0.0150(3) Uani d . 1 . .
    C C13 0.2852(2) 0.35067(14) 0.72762(7) 0.0173(3) Uani d . 1 . .
    H H13 0.2958 0.2758 0.7560 0.021 Uiso calc R 1 . .
    C C14 0.0973(2) 0.33028(15) 0.67797(8) 0.0190(3) Uani d . 1 . .
    H H14 -0.0155 0.2411 0.6732 0.023 Uiso calc R 1 . .
    C C15 0.0748(2) 0.44085(15) 0.63519(8) 0.0190(3) Uani d . 1 . .
    C C16 0.2498(2) 0.57018(15) 0.64110(8) 0.0195(3) Uani d . 1 . .
    H H16 0.2401 0.6441 0.6120 0.023 Uiso calc R 1 . .
    C C17 0.4385(2) 0.59027(15) 0.68983(8) 0.0177(3) Uani d . 1 . .
    H H17 0.5536 0.6766 0.6922 0.021 Uiso calc R 1 . .
    C C18 -0.1334(2) 0.42037(19) 0.58467(9) 0.0285(3) Uani d . 1 . .
    H H18A -0.1754 0.3258 0.5453 0.043 Uiso calc R 1 . .
    H H18B -0.1202 0.5060 0.5591 0.043 Uiso calc R 1 . .
    H H18C -0.2368 0.4163 0.6175 0.043 Uiso calc R 1 . .
    C C19 0.76994(19) 1.08754(14) 0.82548(7) 0.0147(2) Uani d . 1 . .
    H H19A 0.8992 1.1736 0.8443 0.018 Uiso calc R 1 . .
    H H19B 0.6536 1.1262 0.8306 0.018 Uiso calc R 1 . .
    C C20 0.75631(19) 1.01513(14) 0.73987(7) 0.0145(3) Uani d . 1 . .
    C C21 0.9152(2) 0.95875(15) 0.71825(8) 0.0168(3) Uani d . 1 . .
    H H21 1.0271 0.9651 0.7568 0.020 Uiso calc R 1 . .
    C C22 0.9072(2) 0.89349(15) 0.63983(8) 0.0198(3) Uani d . 1 . .
    H H22 1.0138 0.8563 0.6266 0.024 Uiso calc R 1 . .
    C C23 0.7413(2) 0.88269(15) 0.58023(8) 0.0200(3) Uani d . 1 . .
    C C24 0.5838(2) 0.93895(15) 0.60216(8) 0.0198(3) Uani d . 1 . .
    H H24 0.4720 0.9328 0.5636 0.024 Uiso calc R 1 . .
    C C25 0.5906(2) 1.00432(15) 0.68088(8) 0.0176(3) Uani d . 1 . .
    H H25 0.4836 1.0410 0.6941 0.021 Uiso calc R 1 . .
    C C26 0.7341(3) 0.81009(19) 0.49520(9) 0.0309(3) Uani d . 1 . .
    H H26A 0.6987 0.7000 0.4891 0.046 Uiso calc R 1 . .
    H H26B 0.8686 0.8511 0.4815 0.046 Uiso calc R 1 . .
    H H26C 0.6305 0.8331 0.4610 0.046 Uiso calc R 1 . .
    H H1 0.751(3) 0.876(2) 0.8455(11) 0.025(4) Uiso d . 1 . .
loop_
    _atom_site_aniso_label
    _atom_site_aniso_U_11
    _atom_site_aniso_U_22
    _atom_site_aniso_U_33
    _atom_site_aniso_U_12
    _atom_site_aniso_U_13
    _atom_site_aniso_U_23
    O1 0.0173(4) 0.0155(4) 0.0111(4) 0.0054(3) 0.0025(3) 0.0026(3)
    O2 0.0293(5) 0.0177(5) 0.0151(4) 0.0085(4) 0.0036(4) 0.0065(4)
    N1 0.0166(5) 0.0113(5) 0.0121(5) 0.0036(4) 0.0030(4) 0.0024(4)
    N2 0.0122(5) 0.0139(5) 0.0144(5) 0.0043(4) 0.0011(4) 0.0002(4)
    C1 0.0115(5) 0.0150(6) 0.0134(6) 0.0044(4) 0.0007(4) 0.0023(5)
    C2 0.0094(5) 0.0141(6) 0.0122(6) 0.0037(4) 0.0010(4) 0.0021(4)
    C3 0.0068(5) 0.0139(6) 0.0124(6) 0.0024(4) 0.0008(4) 0.0023(4)
    C4 0.0080(5) 0.0141(6) 0.0131(6) 0.0035(4) 0.0009(4) 0.0013(4)
    C5 0.0122(5) 0.0154(6) 0.0161(6) 0.0038(4) 0.0016(4) 0.0023(5)
    C6 0.0128(5) 0.0131(6) 0.0224(7) 0.0039(4) 0.0022(5) 0.0016(5)
    C7 0.0114(5) 0.0164(6) 0.0190(6) 0.0047(5) 0.0006(5) -0.0043(5)
    C8 0.0131(5) 0.0210(6) 0.0130(6) 0.0063(5) 0.0017(4) 0.0006(5)
    C9 0.0086(5) 0.0147(6) 0.0153(6) 0.0034(4) 0.0009(4) 0.0026(5)
    C10 0.0102(5) 0.0124(5) 0.0159(6) 0.0041(4) 0.0005(4) 0.0039(4)
    C11 0.0192(6) 0.0149(6) 0.0161(6) 0.0072(5) 0.0017(5) -0.0002(5)
    C12 0.0180(6) 0.0146(6) 0.0113(6) 0.0052(5) 0.0032(5) -0.0005(4)
    C13 0.0243(6) 0.0133(6) 0.0139(6) 0.0051(5) 0.0056(5) 0.0020(5)
    C14 0.0191(6) 0.0158(6) 0.0164(6) -0.0019(5) 0.0048(5) 0.0009(5)
    C15 0.0186(6) 0.0206(6) 0.0137(6) 0.0030(5) 0.0015(5) -0.0002(5)
    C16 0.0238(6) 0.0174(6) 0.0152(6) 0.0039(5) 0.0011(5) 0.0048(5)
    C17 0.0186(6) 0.0144(6) 0.0159(6) -0.0001(5) 0.0026(5) 0.0025(5)
    C18 0.0208(7) 0.0342(8) 0.0234(7) 0.0023(6) -0.0030(6) 0.0048(6)
    C19 0.0173(6) 0.0133(6) 0.0133(6) 0.0040(5) 0.0032(4) 0.0040(4)
    C20 0.0163(6) 0.0118(5) 0.0143(6) 0.0013(4) 0.0039(5) 0.0050(4)
    C21 0.0172(6) 0.0171(6) 0.0161(6) 0.0047(5) 0.0024(5) 0.0058(5)
    C22 0.0223(6) 0.0194(6) 0.0195(7) 0.0079(5) 0.0068(5) 0.0047(5)
    C23 0.0267(7) 0.0169(6) 0.0143(6) 0.0037(5) 0.0043(5) 0.0034(5)
    C24 0.0207(6) 0.0198(6) 0.0161(6) 0.0033(5) -0.0007(5) 0.0057(5)
    C25 0.0166(6) 0.0179(6) 0.0186(6) 0.0045(5) 0.0037(5) 0.0063(5)
    C26 0.0400(9) 0.0340(8) 0.0169(7) 0.0124(7) 0.0050(6) 0.0001(6)
_geom_special_details
;
;
loop_
    _geom_bond_atom_site_label_1
    _geom_bond_atom_site_label_2
    _geom_bond_site_symmetry_2
    _geom_bond_distance
    _geom_bond_publ_flag
    O1 C9 . 1.3743(15) ?
    O1 C1 . 1.3904(15) ?
    O2 C1 . 1.2180(16) ?
    N1 C3 . 1.3403(16) ?
    N1 C19 . 1.4669(15) ?
    N1 H1 . 0.883(19) ?
    N2 C10 . 1.2833(16) ?
    N2 C11 . 1.4682(15) ?
    C1 C2 . 1.4378(17) ?
    C2 C3 . 1.4133(16) ?
    C2 C10 . 1.4579(16) ?
    C3 C4 . 1.4681(16) ?
    C4 C9 . 1.4044(17) ?
    C4 C5 . 1.4129(17) ?
    C5 C6 . 1.3832(18) ?
    C5 H5 . 0.9300 ?
    C6 C7 . 1.3945(19) ?
    C6 H6 . 0.9300 ?
    C7 C8 . 1.3835(18) ?
    C7 H7 . 0.9300 ?
    C8 C9 . 1.3911(17) ?
    C8 H8 . 0.9300 ?
    C10 H10 . 0.9300 ?
    C11 C12 . 1.5196(17) ?
    C11 H11A . 0.9700 ?
    C11 H11B . 0.9700 ?
    C12 C13 . 1.3955(18) ?
    C12 C17 . 1.3956(18) ?
    C13 C14 . 1.3928(19) ?
    C13 H13 . 0.9300 ?
    C14 C15 . 1.3949(19) ?
    C14 H14 . 0.9300 ?
    C15 C16 . 1.3959(19) ?
    C15 C18 . 1.5119(18) ?
    C16 C17 . 1.3905(18) ?
    C16 H16 . 0.9300 ?
    C17 H17 . 0.9300 ?
    C18 H18A . 0.9600 ?
    C18 H18B . 0.9600 ?
    C18 H18C . 0.9600 ?
    C19 C20 . 1.5110(17) ?
    C19 H19A . 0.9700 ?
    C19 H19B . 0.9700 ?
    C20 C25 . 1.3934(18) ?
    C20 C21 . 1.4008(18) ?
    C21 C22 . 1.3877(19) ?
    C21 H21 . 0.9300 ?
    C22 C23 . 1.4011(19) ?
    C22 H22 . 0.9300 ?
    C23 C24 . 1.393(2) ?
    C23 C26 . 1.5116(19) ?
    C24 C25 . 1.3945(19) ?
    C24 H24 . 0.9300 ?
    C25 H25 . 0.9300 ?
    C26 H26A . 0.9600 ?
    C26 H26B . 0.9600 ?
    C26 H26C . 0.9600 ?
loop_
    _geom_angle_atom_site_label_1
    _geom_angle_atom_site_label_2
    _geom_angle_atom_site_label_3
    _geom_angle_site_symmetry_1
    _geom_angle_site_symmetry_3
    _geom_angle
    _geom_angle_publ_flag
    C9 O1 C1 . . 121.68(10) ?
    C3 N1 C19 . . 131.64(11) ?
    C3 N1 H1 . . 111.9(12) ?
    C19 N1 H1 . . 116.0(12) ?
    C10 N2 C11 . . 118.27(11) ?
    O2 C1 O1 . . 114.96(11) ?
    O2 C1 C2 . . 127.14(11) ?
    O1 C1 C2 . . 117.90(10) ?
    C3 C2 C1 . . 121.68(11) ?
    C3 C2 C10 . . 123.54(11) ?
    C1 C2 C10 . . 114.72(11) ?
    N1 C3 C2 . . 117.25(11) ?
    N1 C3 C4 . . 124.45(11) ?
    C2 C3 C4 . . 118.30(11) ?
    C9 C4 C5 . . 116.27(11) ?
    C9 C4 C3 . . 117.57(11) ?
    C5 C4 C3 . . 126.15(11) ?
    C6 C5 C4 . . 121.64(12) ?
    C6 C5 H5 . . 119.2 ?
    C4 C5 H5 . . 119.2 ?
    C5 C6 C7 . . 120.29(12) ?
    C5 C6 H6 . . 119.9 ?
    C7 C6 H6 . . 119.9 ?
    C8 C7 C6 . . 119.77(11) ?
    C8 C7 H7 . . 120.1 ?
    C6 C7 H7 . . 120.1 ?
    C7 C8 C9 . . 119.53(12) ?
    C7 C8 H8 . . 120.2 ?
    C9 C8 H8 . . 120.2 ?
    O1 C9 C8 . . 114.75(11) ?
    O1 C9 C4 . . 122.75(11) ?
    C8 C9 C4 . . 122.50(12) ?
    N2 C10 C2 . . 123.26(11) ?
    N2 C10 H10 . . 118.4 ?
    C2 C10 H10 . . 118.4 ?
    N2 C11 C12 . . 108.96(10) ?
    N2 C11 H11A . . 109.9 ?
    C12 C11 H11A . . 109.9 ?
    N2 C11 H11B . . 109.9 ?
    C12 C11 H11B . . 109.9 ?
    H11A C11 H11B . . 108.3 ?
    C13 C12 C17 . . 118.25(12) ?
    C13 C12 C11 . . 121.18(11) ?
    C17 C12 C11 . . 120.38(11) ?
    C14 C13 C12 . . 120.52(12) ?
    C14 C13 H13 . . 119.7 ?
    C12 C13 H13 . . 119.7 ?
    C13 C14 C15 . . 121.40(12) ?
    C13 C14 H14 . . 119.3 ?
    C15 C14 H14 . . 119.3 ?
    C14 C15 C16 . . 117.75(12) ?
    C14 C15 C18 . . 120.63(12) ?
    C16 C15 C18 . . 121.62(12) ?
    C17 C16 C15 . . 121.08(12) ?
    C17 C16 H16 . . 119.5 ?
    C15 C16 H16 . . 119.5 ?
    C16 C17 C12 . . 120.92(12) ?
    C16 C17 H17 . . 119.5 ?
    C12 C17 H17 . . 119.5 ?
    C15 C18 H18A . . 109.5 ?
    C15 C18 H18B . . 109.5 ?
    H18A C18 H18B . . 109.5 ?
    C15 C18 H18C . . 109.5 ?
    H18A C18 H18C . . 109.5 ?
    H18B C18 H18C . . 109.5 ?
    N1 C19 C20 . . 108.29(10) ?
    N1 C19 H19A . . 110.0 ?
    C20 C19 H19A . . 110.0 ?
    N1 C19 H19B . . 110.0 ?
    C20 C19 H19B . . 110.0 ?
    H19A C19 H19B . . 108.4 ?
    C25 C20 C21 . . 118.50(12) ?
    C25 C20 C19 . . 121.85(11) ?
    C21 C20 C19 . . 119.65(11) ?
    C22 C21 C20 . . 120.64(12) ?
    C22 C21 H21 . . 119.7 ?
    C20 C21 H21 . . 119.7 ?
    C21 C22 C23 . . 121.13(12) ?
    C21 C22 H22 . . 119.4 ?
    C23 C22 H22 . . 119.4 ?
    C24 C23 C22 . . 117.93(12) ?
    C24 C23 C26 . . 121.63(13) ?
    C22 C23 C26 . . 120.44(13) ?
    C23 C24 C25 . . 121.24(12) ?
    C23 C24 H24 . . 119.4 ?
    C25 C24 H24 . . 119.4 ?
    C20 C25 C24 . . 120.57(12) ?
    C20 C25 H25 . . 119.7 ?
    C24 C25 H25 . . 119.7 ?
    C23 C26 H26A . . 109.5 ?
    C23 C26 H26B . . 109.5 ?
    H26A C26 H26B . . 109.5 ?
    C23 C26 H26C . . 109.5 ?
    H26A C26 H26C . . 109.5 ?
    H26B C26 H26C . . 109.5 ?
data_global
_journal_date_recd_electronic     2010-09-06
_journal_date_accepted     2010-10-13
_journal_name_full     'Acta Crystallographica, Section E'
_journal_year     2010
_journal_volume     66
_journal_issue     11
_journal_page_first     o2870
_journal_page_last     o2870
_journal_paper_category     QO
_journal_coeditor_code     BH2311
_publ_contact_author_name     'D. Rambabu'
_publ_contact_author_address
;
Institute of Life Sciences,
University of Hyderabad Campus, Hyderabad-500 046, India
;
_publ_contact_author_email     rambabu_us@yahoo.com
_publ_contact_author_phone        .91E-306
_publ_section_title
;\
4-[(4-Methylbenzyl)amino]-3-[(4-methylbenzyl)iminomethyl]-2<i>H</i>-chromen-\
2-one
;
loop_
_publ_author_name
_publ_author_footnote
_publ_author_address

"Rambabu, D." .
;
Institute of Life Sciences
University of Hyderabad Campus
Hyderabad 500 046
India
;

"Rama Krishna, G." .
;
Department of Chemical Sciences
Indian Institute of Science Education and Research
Kolkata
West Bengal, 741 252
India
;

"Malla Reddy, C." .
;
Department of Chemical Sciences
Indian Institute of Science Education and Research
Kolkata
West Bengal, 741 252
India
;

"Pal, Manojit"  .
;
Institute of Life Sciences
University of Hyderabad Campus
Hyderabad 500 046
India
;
_publ_section_synopsis     .
