# Supplementary material for: 4-[(4-Methyl­benz­yl)amino]-3-[(4-methyl­benz­yl)imino­meth­yl]-2H-chromen-2-one
Source: Acta Crystallogr Sect E Struct Rep Online. 2010 Oct 20;66(Pt 11):o2870. doi: 10.1107/S1600536810041218 (PMC3009000; doi:10.1107/S1600536810041218)
Supplement: Supplementary file 2 [file e-66-o2870-Isup2.hkl]

#
# h,k,l, Fc-squared, Fo-squared, sigma(Fo-squared) and status flag
#
data_I
_shelx_title ' CMR_001_RB_1_115_7 in P-1'
_shelx_refln_list_code          4
_shelx_F_calc_maximum       89.68
_exptl_crystal_F_000       410.00
_reflns_d_resolution_high  0.7830
 
loop_
 _symmetry_equiv_pos_as_xyz
 'x, y, z'
 '-x, -y, -z'
 
_cell_length_a     6.8137
_cell_length_b     9.2636
_cell_length_c    17.4364
_cell_angle_alpha  99.525
_cell_angle_beta   97.423
_cell_angle_gamma 107.251
 
_shelx_F_squared_multiplier     1.000
 
loop_
 _refln_index_h
 _refln_index_k
 _refln_index_l
 _refln_F_squared_calc
 _refln_F_squared_meas
 _refln_F_squared_sigma
 _refln_observed_status
   1   0   0       44.59       50.27      1.26 o
   3   0   0       47.87       38.11      1.38 o
   4   0   0     1532.03     1538.13     22.45 o
   5   0   0      252.88      240.00      3.50 o
   6   0   0      853.05      873.54     11.95 o
   7   0   0       20.43       23.49      1.09 o
   8   0   0        1.69        1.28      1.07 o
  -8   1   0      566.92      529.96     10.67 o
  -7   1   0        0.37       -0.22      0.52 o
  -6   1   0     2968.63     2968.06     39.72 o
  -5   1   0       53.01       46.07      1.01 o
  -4   1   0     6740.82     6433.60    105.64 o
  -3   1   0       60.38       67.63      3.86 o
  -1   1   0     1256.60     1199.47     39.25 o
   0   1   0     1196.66     1082.02     35.17 o
   1   1   0      979.61      948.22     21.52 o
   2   1   0       24.99       17.05      0.91 o
   3   1   0       50.10       50.62      0.94 o
   4   1   0      380.94      362.62      4.63 o
   5   1   0        7.54        7.64      0.42 o
   6   1   0        3.47        6.10      0.61 o
   7   1   0        1.00        0.97      0.70 o
  -8   2   0      300.94      279.52      5.19 o
  -7   2   0       28.79       28.81      1.04 o
  -6   2   0      537.89      543.65      7.58 o
  -5   2   0       95.95      101.10      1.68 o
  -4   2   0      272.22      285.96      4.39 o
  -3   2   0      126.03      133.96      3.89 o
  -2   2   0     1230.56     1180.25     37.86 o
  -1   2   0      104.53       93.06      2.27 o
   0   2   0     2545.95     2253.02     72.30 o
   1   2   0      710.89      658.72     15.03 o
   2   2   0        0.00        0.35      0.26 o
   3   2   0      226.11      226.02      7.04 o
   4   2   0      276.56      253.83      7.71 o
   5   2   0       47.35       47.22      1.26 o
   6   2   0      212.25      209.73      4.44 o
   7   2   0       18.61       18.22      1.22 o
  -8   3   0       66.34       58.73      1.73 o
  -7   3   0        0.48       -0.53      0.63 o
  -6   3   0        0.47        1.21      0.52 o
  -5   3   0       14.17       12.82      0.59 o
  -4   3   0      146.92      129.64      2.88 o
  -3   3   0      451.51      458.71      7.08 o
  -2   3   0      188.48      186.04      6.26 o
  -1   3   0      171.48      152.22      3.71 o
   1   3   0       68.63       76.48      3.00 o
   2   3   0      405.90      438.10      7.72 o
   3   3   0      109.88      112.78      2.17 o
   4   3   0       81.47       88.13      1.48 o
   5   3   0        6.10        5.54      1.09 o
   6   3   0       14.53       18.73      1.45 o
   7   3   0       14.67       15.39      2.55 o
  -8   4   0       11.33       11.11      0.90 o
  -7   4   0       37.10       34.35      1.15 o
  -6   4   0      155.35      157.28      2.96 o
  -5   4   0       40.71       41.56      0.98 o
  -4   4   0      108.46      105.67      1.55 o
  -3   4   0       81.10       96.78      2.22 o
  -2   4   0       16.50       15.54      0.55 o
  -1   4   0      371.94      343.91      8.08 o
   0   4   0       25.29       16.56      1.12 o
   1   4   0     1623.91     1647.83     27.24 o
   2   4   0      178.48      189.65      8.73 o
   3   4   0        1.21        0.43      0.41 o
   4   4   0       71.63       74.78      1.53 o
   5   4   0       11.59       16.92      1.04 o
   6   4   0       96.63      104.48      3.39 o
  -8   5   0       11.82       10.29      0.90 o
  -7   5   0       58.08       65.20      1.56 o
  -6   5   0        5.01        5.37      0.57 o
  -5   5   0      166.11      148.62      2.40 o
  -4   5   0        4.77        8.60      0.58 o
  -3   5   0        7.43       19.07      0.69 o
  -2   5   0        9.49       16.05      0.62 o
  -1   5   0       36.65       24.39      0.81 o
   0   5   0       16.23       19.90      0.78 o
   1   5   0      113.96      114.45      2.29 o
   2   5   0        3.28        2.84      0.39 o
   3   5   0      347.34      342.35      7.17 o
   4   5   0       56.01       54.14      1.44 o
   5   5   0       51.82       55.94      2.66 o
   6   5   0      149.16      162.60      7.71 o
  -8   6   0        1.28        2.39      0.85 o
  -7   6   0        7.27        8.41      1.21 o
  -6   6   0        9.40        8.21      0.69 o
  -5   6   0       35.60       33.29      0.95 o
  -4   6   0        7.32       15.04      0.62 o
  -3   6   0       64.54       68.72      1.46 o
  -2   6   0      118.70      137.56      4.55 o
  -1   6   0       82.61       77.97      1.49 o
   0   6   0      101.15      100.80      2.06 o
   1   6   0      131.91      135.35      2.69 o
   2   6   0       26.16       30.71      1.31 o
   3   6   0      513.83      470.74      9.71 o
   4   6   0        0.10       -0.12      0.69 o
   5   6   0      321.21      331.93     24.43 o
  -8   7   0        4.72        5.05      0.93 o
  -7   7   0       23.61       26.32      1.13 o
  -6   7   0      117.24      115.94      2.45 o
  -5   7   0      154.53      152.14      2.62 o
  -4   7   0        1.04        1.43      0.52 o
  -3   7   0      238.64      216.94      4.11 o
  -2   7   0        0.43        0.30      0.37 o
  -1   7   0     2206.33     2126.66     35.24 o
   0   7   0       18.88       17.84      0.84 o
   1   7   0     1381.18     1354.05     26.43 o
   2   7   0       78.88       77.14      2.75 o
   3   7   0      154.79      166.89      3.99 o
   4   7   0       57.62       60.75      2.24 o
  -7   8   0      422.46      417.75      7.27 o
  -6   8   0      208.58      215.93      4.70 o
  -5   8   0      976.59     1005.44     14.61 o
  -4   8   0       16.36       19.38      1.00 o
  -3   8   0     1389.15     1411.22     27.99 o
  -2   8   0       67.41       65.53      1.92 o
  -1   8   0       88.78       82.83      2.27 o
   0   8   0       98.65       98.50      3.24 o
   1   8   0       33.50       36.26      2.02 o
   2   8   0        2.92        5.67      1.10 o
   3   8   0       17.33       15.44      1.39 o
   4   8   0        0.29        0.35      1.00 o
  -7   9   0      311.27      313.22      8.58 o
  -6   9   0      143.98      137.80      2.93 o
  -5   9   0      131.74      129.14      3.06 o
  -4   9   0        0.50        1.05      0.80 o
  -3   9   0        5.62        6.11      0.87 o
  -2   9   0       14.61       17.13      1.33 o
  -1   9   0      130.12      129.10      3.52 o
   0   9   0       27.64       25.51      1.65 o
   1   9   0        3.56        4.93      1.13 o
   2   9   0       18.12       15.44      1.46 o
   3   9   0        4.84        9.48      1.36 o
  -6  10   0        7.06       10.17      1.63 o
  -5  10   0        1.46        1.32      0.77 o
  -4  10   0       17.35       23.60      1.44 o
  -3  10   0        8.72       10.59      1.05 o
  -2  10   0       59.98       67.49      2.54 o
  -1  10   0        3.39        4.43      1.06 o
   0  10   0       36.31       37.69      2.13 o
   1  10   0       94.47       96.73      3.60 o
  -5  11   0       47.73       49.20      2.73 o
  -4  11   0       22.95       22.92      1.49 o
  -3  11   0       25.23       26.28      1.53 o
  -2  11   0       53.60       56.39      2.16 o
  -1  11   0       24.75       25.82      1.84 o
   0  11   0        0.00        0.11      1.12 o
   0 -11   1       40.53       49.29      2.49 o
   1 -11   1       72.16       78.31      3.02 o
   2 -11   1       24.22       30.81      1.53 o
   3 -11   1       23.09       24.71      1.47 o
   4 -11   1       24.36       27.14      1.52 o
   5 -11   1        8.11        7.31      1.16 o
  -1 -10   1       24.57       28.04      1.95 o
   0 -10   1       55.54       54.41      2.49 o
   1 -10   1        4.63        4.04      1.01 o
   2 -10   1       26.00       27.10      1.65 o
   3 -10   1        6.52        5.81      0.92 o
   4 -10   1        5.64        5.12      0.98 o
   5 -10   1       12.44       12.20      1.19 o
   6 -10   1        6.63        6.42      0.96 o
  -3  -9   1        1.28       -1.68      1.12 o
  -2  -9   1       20.04       21.09      1.67 o
  -1  -9   1       58.39       53.50      2.42 o
   0  -9   1      101.01      105.24      3.50 o
   1  -9   1        3.79        3.67      0.80 o
   2  -9   1       80.10       83.03      2.25 o
   3  -9   1        2.34        0.88      0.82 o
   4  -9   1       18.16       19.26      1.16 o
   5  -9   1      283.73      280.60      5.04 o
   6  -9   1      208.09      209.40      4.37 o
   7  -9   1      720.56      706.56     12.82 o
  -4  -8   1        0.06        0.39      0.94 o
  -3  -8   1       53.10       50.24      2.09 o
  -2  -8   1       99.22       99.14      3.42 o
  -1  -8   1       34.20       32.15      1.85 o
   0  -8   1        0.17       -0.20      0.54 o
   1  -8   1      448.45      433.55      8.84 o
   2  -8   1      286.05      309.54      6.47 o
   3  -8   1     1187.92     1157.21     23.07 o
   4  -8   1       63.41       68.97      1.85 o
   5  -8   1      751.30      728.18     10.71 o
   6  -8   1       87.11       86.11      2.08 o
   7  -8   1      186.52      176.79      3.87 o
  -4  -7   1       88.37       96.41      3.31 o
  -3  -7   1      506.08      486.93     10.11 o
  -2  -7   1       26.36       30.16      1.65 o
  -1  -7   1      635.22      635.39     15.88 o
   0  -7   1      169.42      171.99      3.81 o
   1  -7   1      451.48      458.68      7.95 o
   2  -7   1       23.48       23.59      1.01 o
   3  -7   1      100.70      110.17      2.12 o
   4  -7   1       66.13       58.55      1.48 o
   5  -7   1       15.18       15.91      0.71 o
   6  -7   1       38.41       39.08      1.33 o
   7  -7   1        1.33        0.96      0.64 o
   8  -7   1        3.67        4.45      0.91 o
  -5  -6   1       93.96      103.34      3.36 o
  -4  -6   1       15.33       18.15      1.24 o
  -3  -6   1        0.17        1.27      0.69 o
  -2  -6   1       88.82       84.89      2.24 o
  -1  -6   1        5.68        7.78      0.73 o
   0  -6   1      281.72      267.13      5.52 o
   1  -6   1       10.70        8.06      0.65 o
   2  -6   1      493.50      569.48     15.02 o
   3  -6   1        0.29        0.28      0.31 o
   4  -6   1        6.52       10.57      0.59 o
   5  -6   1        2.47        1.99      0.41 o
   6  -6   1       18.65       18.52      1.01 o
   7  -6   1       35.67       33.55      1.44 o
   8  -6   1      123.19      124.76      4.68 o
  -6  -5   1       61.20       62.02      2.59 o
  -5  -5   1        0.39       -1.23      0.98 o
  -4  -5   1        5.05        5.29      0.61 o
  -3  -5   1       44.59       38.59      1.28 o
  -2  -5   1       18.49       16.88      0.77 o
  -1  -5   1       40.18       48.92      1.21 o
   0  -5   1      105.60      108.53      2.15 o
   1  -5   1      676.15      668.20     12.84 o
   2  -5   1      216.29      205.27      3.71 o
   3  -5   1      490.88      500.32      8.58 o
   4  -5   1       27.64       26.25      0.98 o
   5  -5   1       10.91       13.72      0.52 o
   6  -5   1       29.76       29.36      0.90 o
   7  -5   1       19.35       21.41      0.89 o
   8  -5   1        0.20       -0.88      0.60 o
  -6  -4   1       10.26       10.83      1.29 o
  -5  -4   1       19.15       18.77      1.28 o
  -4  -4   1      319.49      328.36      6.14 o
  -3  -4   1       48.35       54.00      1.34 o
  -2  -4   1      195.14      221.08      3.96 o
  -1  -4   1      320.13      408.78     11.45 o
   0  -4   1       68.92       55.01      3.68 o
   1  -4   1        9.40        5.10      0.80 o
   2  -4   1       27.36       29.11      0.94 o
   3  -4   1       95.43       94.43      1.72 o
   4  -4   1      144.00      148.05      2.06 o
   5  -4   1      115.72      121.60      1.88 o
   6  -4   1      144.07      143.44      2.63 o
   7  -4   1       63.21       61.62      1.66 o
   8  -4   1        4.34        2.82      0.70 o
  -7  -3   1       23.82       23.70      1.58 o
  -6  -3   1        1.53        0.75      0.93 o
  -5  -3   1      205.22      209.33      3.48 o
  -4  -3   1        3.38        4.73      0.44 o
  -3  -3   1       16.68        7.75      0.49 o
  -2  -3   1      501.28      525.84     10.71 o
  -1  -3   1      209.84      234.36      6.81 o
   1  -3   1       50.20       62.77      2.48 o
   3  -3   1        7.91        4.32      0.33 o
   4  -3   1      119.73      115.01      1.91 o
   5  -3   1      331.55      321.61      4.14 o
   6  -3   1        3.88        3.45      0.55 o
   7  -3   1       15.24       15.57      0.86 o
   8  -3   1       12.00       10.85      0.91 o
  -7  -2   1      518.83      511.62     10.15 o
  -6  -2   1       35.36       38.34      1.36 o
  -5  -2   1        0.51        0.72      0.24 o
  -4  -2   1       22.06       23.95      0.84 o
  -3  -2   1       67.74       89.29      2.57 o
  -2  -2   1        1.60        0.17      0.32 o
  -1  -2   1     7587.97     6780.83    153.61 o
   3  -2   1      117.99      131.41      3.51 o
   4  -2   1        0.05        0.36      0.47 o
   5  -2   1      160.21      159.57      2.44 o
   6  -2   1      431.28      442.62      6.25 o
   7  -2   1      170.47      153.41      2.77 o
   8  -2   1      584.67      525.82      9.10 o
  -7  -1   1      208.89      213.31      4.14 o
  -6  -1   1        9.83       12.01      0.80 o
  -5  -1   1      766.98      759.34     10.35 o
  -4  -1   1       84.75      100.35      1.75 o
  -3  -1   1       25.86       26.43      0.76 o
  -2  -1   1       85.23       83.52      2.91 o
  -1  -1   1     3925.65     3567.17    114.97 o
   3  -1   1      548.19      569.62     10.15 o
   4  -1   1     4962.75     5001.42     61.53 o
   5  -1   1      768.88      740.57     10.13 o
   6  -1   1     1291.71     1293.58     17.53 o
   7  -1   1      170.04      169.69      2.74 o
   8  -1   1      530.14      523.04     10.54 o
  -8   0   1       15.86       16.04      1.08 o
  -7   0   1       94.48       95.11      2.25 o
  -6   0   1      202.93      203.56      3.41 o
  -5   0   1       30.95       33.24      0.91 o
  -4   0   1     1083.66     1155.83     15.57 o
  -3   0   1      294.76      293.21      5.51 o
   1   0   1      431.87      382.88      8.86 o
   2   0   1     7191.46     6376.15    230.20 o
   3   0   1       48.96       55.79      1.54 o
   4   0   1      612.60      637.01      7.96 o
   5   0   1       35.60       31.79      0.84 o
   6   0   1        2.73        1.69      0.50 o
   7   0   1       48.54       48.50      1.54 o
   8   0   1       14.04       12.13      1.00 o
  -8   1   1      198.12      177.75      4.21 o
  -7   1   1        3.59        3.94      0.62 o
  -6   1   1      618.85      623.58      8.64 o
  -5   1   1       17.43       15.28      0.56 o
  -4   1   1      656.48      721.10     10.68 o
  -3   1   1      187.77      187.83      4.73 o
  -2   1   1     2070.61     1953.03     66.77 o
  -1   1   1     3551.21     3249.10     74.58 o
   0   1   1      128.43      113.88      3.79 o
   1   1   1      204.76      218.56      5.10 o
   2   1   1        0.44        2.67      0.31 o
   3   1   1       15.86       18.65      0.49 o
   4   1   1        8.05        6.58      0.38 o
   5   1   1      730.56      726.21      9.15 o
   6   1   1       19.17       21.28      0.86 o
   7   1   1        8.96       10.26      0.93 o
  -8   2   1       21.96       24.08      1.31 o
  -7   2   1       12.31       13.15      0.87 o
  -6   2   1      269.02      266.01      3.90 o
  -5   2   1       33.46       32.62      0.82 o
  -4   2   1      217.11      226.26      4.13 o
  -3   2   1        7.34        7.03      0.53 o
  -2   2   1       58.37       43.81      1.18 o
  -1   2   1       91.71       91.97      2.32 o
   0   2   1     1319.50     1317.94     42.23 o
   1   2   1      647.88      602.78     13.80 o
   2   2   1      675.47      678.03     21.26 o
   3   2   1        2.70        3.33      0.38 o
   4   2   1      234.01      267.90      3.72 o
   5   2   1      255.49      272.01      3.65 o
   6   2   1       28.86       30.80      1.12 o
   7   2   1        1.36        1.71      0.88 o
  -8   3   1        1.96        2.45      0.74 o
  -7   3   1       25.89       26.81      0.97 o
  -6   3   1       18.72       20.89      0.78 o
  -5   3   1       47.51       46.43      1.01 o
  -4   3   1       20.89       12.63      0.41 o
  -3   3   1       11.47        6.73      0.43 o
  -2   3   1     1140.35     1149.50     22.05 o
  -1   3   1       35.31       31.32      1.20 o
   1   3   1       30.97       34.82      1.70 o
   2   3   1      247.56      235.64      4.30 o
   3   3   1       61.46       46.67      1.34 o
   4   3   1      324.44      337.54      4.73 o
   5   3   1      178.44      176.63      3.39 o
   6   3   1       77.31       76.55      2.25 o
   7   3   1        3.57        3.83      1.22 o
  -8   4   1       49.46       51.32      1.67 o
  -7   4   1        6.03        5.88      0.60 o
  -6   4   1       10.93        9.27      0.55 o
  -5   4   1        6.41        5.47      0.40 o
  -4   4   1      276.99      309.56      5.62 o
  -3   4   1       93.99      111.10      1.95 o
  -2   4   1      970.02     1057.56     14.52 o
  -1   4   1      291.07      302.93      5.99 o
   0   4   1       77.41       74.30      3.02 o
   1   4   1      469.39      494.24      8.40 o
   2   4   1       18.93       28.56      1.01 o
   3   4   1      118.99      126.31      2.08 o
   4   4   1        0.03        0.03      0.39 o
   5   4   1        2.43        3.13      0.68 o
   6   4   1       41.42       47.76      2.26 o
  -8   5   1       25.82       19.99      1.13 o
  -7   5   1       38.88       40.34      1.43 o
  -6   5   1       14.44       15.33      1.05 o
  -5   5   1       20.27       23.32      0.72 o
  -4   5   1        5.95        4.42      0.48 o
  -3   5   1      148.67      160.64      2.73 o
  -2   5   1      110.05      103.82      1.85 o
  -1   5   1       25.02       27.43      0.85 o
   0   5   1       82.89       89.51      1.85 o
   1   5   1       15.34       14.40      0.74 o
   2   5   1        6.83       10.27      0.65 o
   3   5   1        7.58        7.53      0.48 o
   4   5   1       44.56       48.08      1.37 o
   5   5   1        3.25        2.03      0.85 o
   6   5   1       20.81       27.42      2.12 o
  -8   6   1        3.69        4.60      0.94 o
  -7   6   1       11.91       11.40      1.00 o
  -6   6   1       12.14       15.62      0.82 o
  -5   6   1       18.45       19.46      0.87 o
  -4   6   1       31.68       26.39      0.88 o
  -3   6   1       33.30       23.82      0.82 o
  -2   6   1      252.52      291.50      4.70 o
  -1   6   1       53.22       66.34      1.36 o
   0   6   1        5.32       12.95      0.77 o
   1   6   1      349.63      349.78      6.19 o
   2   6   1        0.42        0.77      0.58 o
   3   6   1      656.66      650.52     11.28 o
   4   6   1       13.58       15.59      1.46 o
   5   6   1      645.10      634.53     14.15 o
  -8   7   1        1.30        1.68      0.86 o
  -7   7   1        1.67        1.69      0.67 o
  -6   7   1       20.18       19.85      0.99 o
  -5   7   1       59.87       51.35      1.28 o
  -4   7   1       25.94       25.81      0.94 o
  -3   7   1     1244.08     1267.54     21.42 o
  -2   7   1      118.43      117.90      1.98 o
  -1   7   1     1130.34     1124.14     18.85 o
   0   7   1       19.99       18.03      0.80 o
   1   7   1     1534.00     1503.46     29.25 o
   2   7   1       97.37       85.97      2.37 o
   3   7   1      670.15      634.28     12.98 o
   4   7   1        6.31        4.78      0.90 o
  -7   8   1      793.79      779.87     12.91 o
  -6   8   1       25.32       26.25      1.14 o
  -5   8   1     1065.76     1051.48     17.05 o
  -4   8   1        0.85        2.01      0.78 o
  -3   8   1      683.12      649.95     13.24 o
  -2   8   1        8.21        8.09      0.68 o
  -1   8   1     1115.53     1119.88     18.85 o
   0   8   1        3.66        5.44      1.33 o
   1   8   1      304.98      291.75      6.30 o
   2   8   1        5.58        1.61      1.01 o
   3   8   1        7.04        9.59      1.66 o
  -7   9   1       13.28       14.97      1.02 o
  -6   9   1       27.67       30.77      1.43 o
  -5   9   1      202.78      194.41      4.25 o
  -4   9   1        4.16        5.14      0.83 o
  -3   9   1       49.75       51.99      1.87 o
  -2   9   1        4.20        4.72      0.65 o
  -1   9   1      133.39      131.74      3.19 o
   0   9   1       73.94       72.01      2.77 o
   1   9   1      117.54      115.19      3.84 o
   2   9   1      128.87      114.80      3.94 o
  -6  10   1       71.54       69.18      2.19 o
  -5  10   1        4.90        5.92      0.93 o
  -4  10   1      179.82      187.47      4.55 o
  -3  10   1       17.88       18.02      1.28 o
  -2  10   1       34.96       33.06      1.35 o
  -1  10   1      227.08      225.75      8.92 o
   0  10   1       12.48       12.57      1.38 o
   1  10   1       66.00       59.99      2.80 o
  -5  11   1       71.24       69.25      2.53 o
  -4  11   1        8.22        9.23      1.20 o
  -3  11   1        0.29       -0.08      0.76 o
  -2  11   1        7.30        5.03      1.36 o
  -1  11   1       87.37       92.42      3.41 o
   0 -11   2       35.97       47.18      2.52 o
   1 -11   2       20.46       22.97      1.71 o
   2 -11   2       31.10       36.41      2.20 o
   3 -11   2      128.75      132.44      4.45 o
   4 -11   2       73.68       72.30      2.50 o
   5 -11   2      102.98      102.93      3.13 o
  -2 -10   2       55.18       65.35      3.01 o
  -1 -10   2        8.39        6.61      1.29 o
   0 -10   2       70.66       71.67      2.85 o
   1 -10   2      173.41      175.16      4.08 o
   2 -10   2       72.53       65.66      2.69 o
   3 -10   2       20.83       21.41      1.28 o
   4 -10   2        0.43        0.81      1.15 o
   5 -10   2       66.38       68.02      2.06 o
   6 -10   2        0.02        0.21      0.86 o
  -3  -9   2        1.07        2.29      1.19 o
  -2  -9   2       11.34       10.03      1.31 o
  -1  -9   2       77.01       76.46      2.93 o
   0  -9   2        1.94        3.14      0.98 o
   1  -9   2      423.48      424.31      8.72 o
   2  -9   2       90.37       87.13      2.32 o
   3  -9   2        5.13        5.38      1.01 o
   4  -9   2       79.56       79.95      2.83 o
   5  -9   2       74.38       78.87      2.19 o
   6  -9   2      114.56      116.84      3.76 o
   7  -9   2      524.17      547.49     11.91 o
  -4  -8   2       19.54       21.63      2.69 o
  -3  -8   2       72.55       67.34      2.22 o
  -2  -8   2       41.74       44.19      2.06 o
  -1  -8   2        9.93       11.94      1.27 o
   0  -8   2      271.11      279.07      5.90 o
   1  -8   2     1108.16     1134.89     22.25 o
   2  -8   2       19.15       18.04      1.47 o
   3  -8   2      624.57      648.30     11.52 o
   4  -8   2        1.06        1.87      0.56 o
   5  -8   2      727.45      735.02     10.79 o
   6  -8   2       31.20       26.61      1.22 o
   7  -8   2      241.34      242.00      4.93 o
  -5  -7   2        9.10        6.99      1.44 o
  -4  -7   2        0.19        1.39      0.91 o
  -3  -7   2      210.95      199.39      4.55 o
  -2  -7   2       15.02       15.86      1.25 o
  -1  -7   2       28.48       24.47      1.51 o
   0  -7   2      386.36      367.23      7.50 o
   1  -7   2      145.91      140.90      2.80 o
   2  -7   2      175.15      170.55      3.68 o
   3  -7   2      162.24      163.71      2.90 o
   4  -7   2       79.79       83.59      1.65 o
   5  -7   2      308.86      312.33      5.18 o
   6  -7   2       35.66       38.94      1.35 o
   7  -7   2       21.65       24.54      1.43 o
   8  -7   2       47.95       49.80      3.25 o
  -5  -6   2       31.65       37.06      3.90 o
  -4  -6   2      507.81      512.23     16.63 o
  -3  -6   2        3.32        5.15      0.67 o
  -2  -6   2       63.13       64.02      2.14 o
  -1  -6   2       51.39       43.62      1.47 o
   0  -6   2        1.10        2.06      0.56 o
   1  -6   2        0.16        0.63      0.35 o
   2  -6   2      488.21      525.64      9.03 o
   3  -6   2       15.31       20.39      0.84 o
   4  -6   2       32.46       28.95      0.87 o
   5  -6   2      182.95      181.19      2.72 o
   6  -6   2       69.46       66.33      1.51 o
   7  -6   2       17.46       21.23      0.91 o
   8  -6   2        0.48        0.09      0.69 o
  -6  -5   2        6.16        7.66      1.31 o
  -5  -5   2        0.16        0.25      1.07 o
  -4  -5   2        0.57        1.39      0.53 o
  -3  -5   2        1.16        0.56      0.41 o
  -2  -5   2       89.62      110.11      2.34 o
  -1  -5   2       54.92       64.06      2.49 o
   0  -5   2      201.03      237.46      4.91 o
   1  -5   2      135.09      124.21      3.53 o
   2  -5   2       96.66      135.15      2.57 o
   3  -5   2       91.71       80.15      1.43 o
   4  -5   2       88.06       91.82      1.64 o
   5  -5   2       88.36      100.56      1.57 o
   6  -5   2       39.75       36.50      1.01 o
   7  -5   2       10.23       10.58      0.71 o
   8  -5   2      110.98      109.72      2.41 o
  -6  -4   2        7.60        7.34      0.88 o
  -5  -4   2       11.27       14.86      0.96 o
  -4  -4   2       36.34       32.74      1.08 o
  -3  -4   2       47.23       57.70      1.38 o
  -2  -4   2      123.11      110.54      2.28 o
  -1  -4   2      345.03      392.83     11.48 o
   1  -4   2      418.06      464.92     15.29 o
   2  -4   2      942.61      921.75     31.94 o
   3  -4   2      149.35      171.71      2.61 o
   4  -4   2       78.32       87.15      1.33 o
   5  -4   2       83.45       89.69      1.54 o
   6  -4   2        8.67       10.57      0.66 o
   7  -4   2       77.94       73.00      1.66 o
   8  -4   2        0.01       -0.47      0.57 o
  -7  -3   2      165.69      171.41      4.81 o
  -6  -3   2      114.42      119.91      3.57 o
  -5  -3   2      118.48      116.05      2.42 o
  -4  -3   2       15.40       15.85      0.65 o
  -3  -3   2      480.54      484.37     10.16 o
  -2  -3   2      455.47      552.72     14.24 o
  -1  -3   2      308.91      335.02     11.94 o
   0  -3   2     1072.08       -0.22      0.15 o
   2  -3   2       21.81       13.83      1.17 o
   3  -3   2       15.63       13.10      0.65 o
   4  -3   2     1161.18     1155.35     20.49 o
   5  -3   2       14.41       15.99      0.43 o
   6  -3   2     1140.72     1072.43     15.90 o
   7  -3   2       14.82       13.45      0.77 o
   8  -3   2        0.73        0.15      0.62 o
  -7  -2   2        0.06       -0.24      0.78 o
  -6  -2   2      145.49      163.03      3.98 o
  -5  -2   2      227.57      233.84      3.83 o
  -4  -2   2        0.60        0.92      0.27 o
  -3  -2   2       32.18       23.14      0.80 o
  -2  -2   2      100.36       78.37      3.98 o
  -1  -2   2     1208.41     1219.20     39.03 o
   3  -2   2        0.65        0.74      0.23 o
   4  -2   2      310.20      359.32      4.95 o
   5  -2   2       46.07       42.56      0.82 o
   6  -2   2      379.36      363.25      5.21 o
   7  -2   2        1.15        0.81      0.55 o
   8  -2   2     1021.40      989.63     19.13 o
  -8  -1   2       38.07       42.49      1.60 o
  -7  -1   2       56.14       55.48      1.70 o
  -6  -1   2      163.99      171.51      3.36 o
  -5  -1   2      424.30      416.19      5.82 o
  -4  -1   2      143.61      125.56      2.33 o
  -3  -1   2       15.85       20.58      1.02 o
  -2  -1   2      660.46      619.36     19.95 o
   2  -1   2     8043.03     7281.43    233.66 o
   3  -1   2       21.75       26.90      0.75 o
   4  -1   2     2408.81     2506.20     31.86 o
   5  -1   2      187.16      181.06      2.49 o
   6  -1   2      389.56      398.09      5.68 o
   7  -1   2       20.05       19.64      1.10 o
   8  -1   2       92.71       77.95      2.45 o
  -8   0   2       26.56       27.89      1.27 o
  -7   0   2       46.63       46.78      1.54 o
  -6   0   2       45.13       42.99      1.18 o
  -5   0   2       37.95       39.08      0.99 o
  -4   0   2      398.89      428.52      6.47 o
  -3   0   2       10.92        8.44      0.38 o
  -1   0   2       17.00       21.63      0.87 o
   0   0   2      114.67      109.29      3.71 o
   1   0   2      733.49      719.48     16.37 o
   2   0   2     1835.30     1816.27     41.11 o
   3   0   2        2.56        1.84      0.21 o
   4   0   2        0.57        2.55      0.24 o
   5   0   2       18.29       16.23      0.50 o
   6   0   2       36.29       35.77      1.09 o
   7   0   2       17.82       19.40      0.89 o
  -8   1   2        9.31        6.56      1.08 o
  -7   1   2      111.22      115.77      2.22 o
  -6   1   2        5.05        5.05      0.59 o
  -5   1   2      224.04      209.37      3.38 o
  -4   1   2       25.92       28.75      0.77 o
  -3   1   2      111.56      122.36      2.96 o
  -2   1   2        0.68       -0.06      0.12 o
  -1   1   2     5188.57     4842.67    110.21 o
   1   1   2      755.85      667.11     15.19 o
   2   1   2        7.89        6.81      0.42 o
   3   1   2     1454.75     1488.94     24.57 o
   4   1   2      254.38      259.77      3.97 o
   5   1   2        0.05       -0.08      0.18 o
   6   1   2       39.19       40.46      1.21 o
   7   1   2        7.37        8.93      0.90 o
  -8   2   2       16.04       16.32      1.05 o
  -7   2   2        5.89        5.48      0.73 o
  -6   2   2       13.19       10.87      0.54 o
  -5   2   2        4.02        3.46      0.41 o
  -4   2   2      137.20      129.77      2.42 o
  -3   2   2     1457.08     1463.07     22.40 o
  -2   2   2       27.02       29.73      0.90 o
  -1   2   2     7451.81     6854.52    155.34 o
   0   2   2        4.52        1.82      0.58 o
   1   2   2       10.78       12.43      0.64 o
   2   2   2        2.86        5.20      0.58 o
   3   2   2      431.19      477.75      6.98 o
   4   2   2      152.12      157.20      2.33 o
   5   2   2      208.98      219.70      3.28 o
   6   2   2        0.08        0.31      0.71 o
   7   2   2        7.83        8.02      1.04 o
  -8   3   2        6.14        7.63      0.85 o
  -7   3   2       69.70       70.41      1.79 o
  -6   3   2        1.01       -0.58      0.40 o
  -5   3   2      266.79      286.61      4.32 o
  -4   3   2       14.89       20.54      0.58 o
  -3   3   2      315.78      394.77      5.74 o
  -2   3   2      417.69      410.92      8.04 o
  -1   3   2      494.23      508.88     11.74 o
   1   3   2      387.78      420.45      8.20 o
   2   3   2      107.38      120.19      2.10 o
   3   3   2      177.57      202.59      3.38 o
   4   3   2        0.19        0.65      0.38 o
   5   3   2        3.14        4.27      0.53 o
   6   3   2       37.85       32.85      1.31 o
  -8   4   2      152.74      159.24      3.30 o
  -7   4   2       17.54       17.21      1.36 o
  -6   4   2      191.94      201.80      4.08 o
  -5   4   2      177.34      181.18      4.86 o
  -4   4   2      665.51      740.60     15.11 o
  -3   4   2        3.59        4.11      0.31 o
  -2   4   2      521.28      611.25      9.22 o
  -1   4   2        4.39        5.54      0.55 o
   0   4   2       79.83       98.07      3.15 o
   1   4   2      166.89      190.03      3.43 o
   2   4   2        0.56        0.82      0.66 o
   3   4   2        6.03        5.75      0.47 o
   4   4   2        0.67        1.55      0.44 o
   5   4   2       29.50       33.82      1.35 o
   6   4   2       27.75       28.46      1.80 o
  -8   5   2       70.07       69.07      2.59 o
  -7   5   2        1.61        0.89      0.63 o
  -6   5   2       63.88       60.80      1.40 o
  -5   5   2        3.30        3.30      0.37 o
  -4   5   2        0.00       -0.35      0.46 o
  -3   5   2        2.42        6.06      0.35 o
  -2   5   2      171.14      161.10      2.68 o
  -1   5   2       66.67       55.14      1.12 o
   0   5   2      131.14      139.91      2.67 o
   1   5   2       27.25       40.93      1.12 o
   2   5   2        5.55        6.47      0.52 o
   3   5   2       67.42       62.72      1.32 o
   4   5   2       12.28       12.09      0.75 o
   5   5   2      322.28      343.81     14.11 o
  -8   6   2       43.33       48.45      2.32 o
  -7   6   2       16.81       14.60      0.90 o
  -6   6   2       39.48       45.96      1.40 o
  -5   6   2       39.73       41.23      1.07 o
  -4   6   2        1.46        0.02      0.38 o
  -3   6   2       11.51       17.41      0.70 o
  -2   6   2      202.04      208.12      3.40 o
  -1   6   2      272.62      261.14      4.16 o
   0   6   2      439.54      454.65      9.19 o
   1   6   2      455.64      437.83      7.65 o
   2   6   2      248.91      231.69      5.03 o
   3   6   2      351.46      356.07      6.65 o
   4   6   2       86.61       78.28      2.10 o
   5   6   2      215.36      186.65      4.78 o
  -8   7   2        3.68        1.16      0.88 o
  -7   7   2        8.56        7.93      0.83 o
  -6   7   2      341.91      327.92      5.75 o
  -5   7   2      126.14      133.23      2.36 o
  -4   7   2       89.35       84.88      2.01 o
  -3   7   2      586.33      617.56      9.49 o
  -2   7   2       21.91       20.14      0.73 o
  -1   7   2      499.25      481.80      8.34 o
   0   7   2       38.90       42.83      1.77 o
   1   7   2      431.92      428.22      8.82 o
   2   7   2       13.41       14.48      0.92 o
   3   7   2      405.32      395.29      8.77 o
   4   7   2        4.86        4.87      1.10 o
  -7   8   2       41.84       46.85      1.65 o
  -6   8   2       61.17       70.94      1.87 o
  -5   8   2       63.57       70.68      2.05 o
  -4   8   2       16.19       21.52      1.22 o
  -3   8   2      122.02      123.28      2.66 o
  -2   8   2      344.46      368.69      6.80 o
  -1   8   2      167.58      155.19      3.09 o
   0   8   2        5.00        7.44      0.95 o
   1   8   2        0.12       -0.40      0.90 o
   2   8   2      190.64      170.83      4.09 o
   3   8   2        0.01        0.86      0.89 o
  -7   9   2       33.02       36.29      1.66 o
  -6   9   2        0.59       -0.37      0.79 o
  -5   9   2       33.65       31.15      1.42 o
  -4   9   2        0.99        1.60      0.82 o
  -3   9   2        0.78        0.12      0.75 o
  -2   9   2      274.59      286.11      7.96 o
  -1   9   2        0.19        1.62      1.01 o
   0   9   2      293.53      292.09      7.93 o
   1   9   2       26.58       25.01      1.75 o
   2   9   2       45.69       54.39      1.95 o
  -6  10   2       51.03       51.04      1.92 o
  -5  10   2       38.26       35.67      2.06 o
  -4  10   2      140.25      148.79      3.84 o
  -3  10   2        1.96        1.58      0.89 o
  -2  10   2       52.25       54.21      1.69 o
  -1  10   2        1.55        1.54      1.05 o
   0  10   2       20.43       26.21      1.93 o
   1  10   2       28.92       32.11      2.11 o
  -5  11   2      110.08      117.48      3.42 o
  -4  11   2        0.13       -1.33      0.88 o
  -3  11   2        3.91        2.80      0.94 o
  -2  11   2       54.23       51.75      5.83 o
  -1  11   2        7.23        6.29      1.10 o
   0 -11   3       59.49       60.41      2.72 o
   1 -11   3       40.09       46.78      2.41 o
   2 -11   3       64.84       65.52      2.79 o
   3 -11   3       56.21       57.78      2.56 o
   4 -11   3        2.90        6.70      1.08 o
   5 -11   3       21.58       22.64      1.50 o
  -2 -10   3       99.18      106.83      3.91 o
  -1 -10   3       29.04       29.74      1.93 o
   0 -10   3       20.72       22.49      1.67 o
   1 -10   3       19.16       19.73      1.06 o
   2 -10   3       76.73       75.20      4.70 o
   3 -10   3       79.81       79.10      2.41 o
   4 -10   3       37.64       37.92      1.78 o
   5 -10   3       94.46       91.12      2.43 o
   6 -10   3       10.30        9.67      1.21 o
  -3  -9   3       60.61       62.09      2.23 o
  -2  -9   3        2.32        2.36      1.08 o
  -1  -9   3      123.94      124.96      4.04 o
   0  -9   3      144.89      145.03      3.46 o
   1  -9   3       90.45       86.48      2.33 o
   2  -9   3       12.35       13.36      1.38 o
   3  -9   3       19.07       19.82      1.12 o
   4  -9   3      121.40      124.53      2.80 o
   5  -9   3       66.31       63.12      1.94 o
   6  -9   3       19.67       20.40      1.19 o
   7  -9   3       45.04       42.96      2.55 o
  -4  -8   3        8.76        9.90      2.26 o
  -3  -8   3       32.60       39.90      3.50 o
  -2  -8   3        0.04       -0.43      1.03 o
  -1  -8   3       57.83       52.22      2.29 o
   0  -8   3       83.10       84.11      2.27 o
   1  -8   3      136.74      134.77      3.18 o
   2  -8   3       94.46       93.75      2.40 o
   3  -8   3        1.98        0.25      0.59 o
   4  -8   3       10.67       11.42      0.83 o
   5  -8   3        1.89        2.04      0.68 o
   6  -8   3       10.81        9.97      0.91 o
   7  -8   3        1.28       -0.04      0.82 o
  -5  -7   3        2.11       -0.04      1.02 o
  -4  -7   3      105.02      109.07      7.06 o
  -3  -7   3      146.51      138.37     11.31 o
  -2  -7   3       34.95       33.53      1.91 o
  -1  -7   3       60.46       58.86      1.71 o
   0  -7   3      238.20      224.96      4.79 o
   1  -7   3      125.45      134.16      2.65 o
   2  -7   3      103.78      100.75      1.88 o
   3  -7   3       56.22       52.88      1.48 o
   4  -7   3       62.66       62.30      1.35 o
   5  -7   3      251.31      247.83      3.93 o
   6  -7   3      102.42      104.87      2.48 o
   7  -7   3        6.96        9.41      1.05 o
   8  -7   3        6.24        6.88      1.15 o
  -5  -6   3       94.76      102.81      3.36 o
  -4  -6   3       30.05       32.89      3.43 o
  -3  -6   3        6.50        8.85      0.99 o
  -2  -6   3        7.42       10.76      0.73 o
  -1  -6   3       20.86       20.92      0.84 o
   0  -6   3        6.97        3.54      0.59 o
   1  -6   3        4.16        3.06      0.47 o
   2  -6   3       18.94       23.58      0.90 o
   3  -6   3        0.68        0.57      0.34 o
   4  -6   3      110.53      112.51      1.83 o
   5  -6   3        0.49        0.08      0.39 o
   6  -6   3       58.99       60.71      1.41 o
   7  -6   3        0.81        0.75      0.58 o
   8  -6   3        4.39        5.15      0.98 o
  -6  -5   3        9.67       10.60      1.10 o
  -5  -5   3       22.14       20.05      1.46 o
  -4  -5   3       12.11       13.04      0.67 o
  -3  -5   3       31.28       19.29      1.12 o
  -2  -5   3        4.25        5.24      1.00 o
  -1  -5   3      265.25      266.62      8.02 o
   0  -5   3       45.75       67.81      1.44 o
   1  -5   3     1314.56     1490.02     34.01 o
   2  -5   3      118.48      129.33      2.47 o
   3  -5   3      190.78      216.22      3.60 o
   4  -5   3        9.30       10.84      0.47 o
   5  -5   3      332.62      325.74      4.30 o
   6  -5   3       22.74       24.31      0.91 o
   7  -5   3       47.88       41.88      1.31 o
   8  -5   3       18.45       17.94      0.92 o
  -6  -4   3        0.29        0.26      0.86 o
  -5  -4   3       60.82       59.71      2.47 o
  -4  -4   3       54.88       50.61      1.40 o
  -3  -4   3      343.07      365.19      7.72 o
  -2  -4   3        1.13       -0.25      0.45 o
  -1  -4   3      100.95       80.31      2.04 o
   0  -4   3      278.87      191.50      6.70 o
   1  -4   3        7.00        3.57      0.58 o
   2  -4   3       43.77       43.86      1.24 o
   3  -4   3       42.87       58.77      1.26 o
   4  -4   3       96.46      102.36      1.66 o
   5  -4   3       72.95       66.92      1.05 o
   6  -4   3       69.07       64.72      1.49 o
   7  -4   3       24.62       19.87      0.92 o
   8  -4   3       20.37       19.28      0.94 o
  -7  -3   3       46.12       49.49      3.69 o
  -6  -3   3      135.92      135.28      3.19 o
  -5  -3   3      184.09      190.90      3.95 o
  -4  -3   3       22.43       25.59      0.94 o
  -3  -3   3      460.13      490.74     10.28 o
  -2  -3   3      848.07      899.15     29.96 o
  -1  -3   3      104.56      116.06     15.87 o
   2  -3   3      115.98       70.41      2.91 o
   3  -3   3      165.89      197.31      3.33 o
   4  -3   3        1.42        4.27      0.45 o
   5  -3   3      150.91      136.82      2.12 o
   6  -3   3       36.06       34.95      1.26 o
   7  -3   3        1.66        2.87      0.59 o
   8  -3   3        8.65        7.27      0.78 o
  -7  -2   3        2.09        2.78      0.79 o
  -6  -2   3      299.93      300.77      6.94 o
  -5  -2   3        4.37        5.10      0.39 o
  -4  -2   3       83.95      100.89      2.36 o
  -3  -2   3        1.51        3.60      0.32 o
  -2  -2   3      320.99      339.96      9.54 o
   3  -2   3      303.02      305.55      4.85 o
   4  -2   3      309.04      299.33      4.18 o
   5  -2   3       40.79       40.11      0.82 o
   6  -2   3      785.01      772.17     10.63 o
   7  -2   3        2.10        2.57      0.60 o
   8  -2   3      257.57      229.29      4.49 o
  -8  -1   3       14.13       12.49      1.00 o
  -7  -1   3       18.81       20.85      1.07 o
  -6  -1   3       97.73       99.53      2.23 o
  -5  -1   3        0.30       -0.23      0.27 o
  -4  -1   3      141.09      153.10      2.57 o
  -3  -1   3       76.72       75.26      2.11 o
   2  -1   3       20.63       30.58      1.31 o
   3  -1   3      263.50      271.90      6.74 o
   4  -1   3      215.14      218.70      3.12 o
   5  -1   3      135.45      138.24      1.98 o
   6  -1   3      301.03      294.96      4.32 o
   7  -1   3       34.20       31.07      1.12 o
   8  -1   3        0.00       -0.40      1.17 o
  -8   0   3        2.93        2.81      0.79 o
  -7   0   3        1.50       -0.32      0.65 o
  -6   0   3      468.64      475.08      7.29 o
  -5   0   3        0.19       -0.25      0.35 o
  -4   0   3      409.56      410.17      5.28 o
  -3   0   3       13.54       14.58      0.59 o
  -2   0   3     1074.64      973.09     31.31 o
  -1   0   3       12.77       15.80      0.73 o
   0   0   3     1656.34     1591.87     50.97 o
   1   0   3      770.97      768.20     17.48 o
   2   0   3     1310.66     1315.86     29.76 o
   3   0   3      696.24      707.30     10.13 o
   4   0   3        0.03        2.23      0.27 o
   5   0   3       20.77       21.03      0.55 o
   6   0   3        2.67        4.20      0.59 o
   7   0   3       14.91       12.15      0.81 o
  -8   1   3       56.22       63.56      1.64 o
  -7   1   3       26.30       28.68      1.04 o
  -6   1   3      456.70      439.54      6.78 o
  -5   1   3       40.19       41.79      1.06 o
  -4   1   3      530.81      516.30      7.74 o
  -3   1   3      694.58      708.34     12.43 o
  -2   1   3     1879.56     1748.38     39.80 o
  -1   1   3      246.00      233.88      5.46 o
   0   1   3      922.00      847.27     27.31 o
   1   1   3        0.03       -0.42      0.28 o
   2   1   3       78.43       84.22      1.53 o
   3   1   3       18.25        7.14      0.95 o
   4   1   3      448.49      469.44      6.34 o
   5   1   3        1.56        2.11      0.31 o
   6   1   3        9.03       10.07      0.72 o
   7   1   3       38.32       40.36      1.32 o
  -8   2   3       34.05       35.21      1.39 o
  -7   2   3       43.81       47.37      1.52 o
  -6   2   3       80.16       76.22      1.61 o
  -5   2   3        0.04       -0.13      0.31 o
  -4   2   3      141.74      158.75      2.80 o
  -3   2   3       78.82       86.95      1.40 o
  -2   2   3      195.68      195.07      4.58 o
  -1   2   3        1.79        2.46      0.38 o
   2   2   3      244.36      268.46      5.65 o
   3   2   3        1.61        5.69      0.38 o
   4   2   3      109.17       99.43      1.97 o
   5   2   3       35.33       30.54      0.98 o
   6   2   3       44.07       42.71      1.44 o
   7   2   3        0.18        0.75      0.88 o
  -8   3   3        0.05        0.47      0.70 o
  -7   3   3        7.22        8.56      1.09 o
  -6   3   3       35.55       33.61      0.98 o
  -5   3   3       80.43       78.72      1.67 o
  -4   3   3      218.26      220.73      3.27 o
  -3   3   3       74.33      102.09      1.82 o
  -2   3   3     1735.94     1855.96     27.42 o
  -1   3   3       61.90       77.35      1.73 o
   0   3   3      295.90      346.92      8.41 o
   1   3   3       58.70       61.02      1.35 o
   2   3   3      400.54      400.09      6.30 o
   3   3   3       29.58       33.45      1.40 o
   4   3   3      892.33      895.93     13.83 o
   5   3   3        4.81        4.01      0.52 o
   6   3   3        0.38        0.55      0.67 o
  -8   4   3      199.24      205.55      4.35 o
  -7   4   3        0.10       -0.11      0.64 o
  -6   4   3      393.57      391.24      7.55 o
  -5   4   3       53.93       60.80      2.14 o
  -4   4   3      999.03     1010.14     15.75 o
  -3   4   3      151.76      163.81      2.30 o
  -2   4   3      700.40      731.91     11.00 o
  -1   4   3      220.31      286.76      4.52 o
   0   4   3      546.51      595.16     10.05 o
   1   4   3       86.40       87.82      1.78 o
   2   4   3        5.47        4.09      0.45 o
   3   4   3       83.14       80.93      1.50 o
   4   4   3      267.56      271.03      7.24 o
   5   4   3       15.67       17.32      0.92 o
   6   4   3        0.30        0.94      0.91 o
  -8   5   3      175.90      169.37      3.87 o
  -7   5   3       37.46       36.67      1.33 o
  -6   5   3      115.05      117.05      2.40 o
  -5   5   3      270.47      234.90      3.68 o
  -4   5   3        0.30       -0.28      0.26 o
  -3   5   3      493.88      538.71      8.22 o
  -2   5   3      198.84      185.37      3.37 o
  -1   5   3      226.12      241.10      3.82 o
   0   5   3      420.45      430.37      9.25 o
   1   5   3       96.12      103.30      2.12 o
   2   5   3        9.44        8.07      0.49 o
   3   5   3       51.20       52.29      2.05 o
   4   5   3       74.10       76.37      1.98 o
   5   5   3       46.67       47.43      2.07 o
  -8   6   3        6.46        5.83      0.98 o
  -7   6   3       65.19       57.37      1.75 o
  -6   6   3       48.16       36.64      1.27 o
  -5   6   3       14.80        9.92      0.58 o
  -4   6   3        9.61        9.01      0.56 o
  -3   6   3      176.25      205.70      3.42 o
  -2   6   3      117.54       95.84      2.02 o
  -1   6   3       75.14       80.56      1.58 o
   0   6   3      202.51      179.04      5.66 o
   1   6   3       87.62       94.09      2.40 o
   2   6   3      106.10       96.71      2.01 o
   3   6   3      408.15      412.19      7.62 o
   4   6   3        7.13        8.62      0.90 o
   5   6   3      310.06      310.59      7.25 o
  -8   7   3       11.04       11.04      1.14 o
  -7   7   3       24.41       27.46      1.17 o
  -6   7   3        1.91        1.68      0.66 o
  -5   7   3        1.05        2.39      0.56 o
  -4   7   3       20.71       23.49      0.89 o
  -3   7   3        5.20        7.61      0.58 o
  -2   7   3        1.46        0.62      0.45 o
  -1   7   3      128.44      123.01      2.50 o
   0   7   3      464.44      458.64      9.37 o
   1   7   3        7.24        9.24      0.96 o
   2   7   3      494.05      484.07      7.87 o
   3   7   3       10.88       12.08      1.29 o
   4   7   3       64.38       63.38      3.56 o
  -7   8   3       33.17       31.47      1.31 o
  -6   8   3      138.43      119.62      3.50 o
  -5   8   3        2.15        1.02      1.06 o
  -4   8   3      577.89      551.13     11.38 o
  -3   8   3       54.70       59.40      1.66 o
  -2   8   3      209.20      201.41      3.49 o
  -1   8   3       55.55       55.74      1.54 o
   0   8   3      239.26      237.45      5.30 o
   1   8   3        8.13        5.47      0.94 o
   2   8   3        0.57        2.16      0.81 o
   3   8   3        2.68        0.31      0.94 o
  -7   9   3        7.29        9.26      1.08 o
  -6   9   3      275.47      264.66      5.49 o
  -5   9   3       35.28       33.03      1.62 o
  -4   9   3        1.17        1.32      0.83 o
  -3   9   3       11.74       11.41      1.44 o
  -2   9   3       68.46       67.30      1.81 o
  -1   9   3       68.40       76.53      3.42 o
   0   9   3       46.88       47.46      2.99 o
   1   9   3        7.41        5.39      0.97 o
   2   9   3       69.37       71.29      2.13 o
  -6  10   3       24.02       27.62      1.43 o
  -5  10   3        1.32        0.60      0.97 o
  -4  10   3       33.23       32.60      1.76 o
  -3  10   3       34.32       35.87      2.97 o
  -2  10   3      620.01      671.08     11.93 o
  -1  10   3      156.40      174.57      8.09 o
   0  10   3       13.10       13.54      1.46 o
   1  10   3       39.57       47.41      2.11 o
  -4  11   3        0.58        1.75      0.94 o
  -3  11   3      235.58      247.21      5.79 o
  -2  11   3        3.76        3.52      1.33 o
   0 -11   4       35.21       46.11      2.52 o
   1 -11   4        5.77        4.93      1.13 o
   2 -11   4       61.38       65.57      2.80 o
   3 -11   4        1.76        1.13      0.87 o
   4 -11   4       55.51       55.06      2.19 o
   5 -11   4       11.26       12.65      1.09 o
  -2 -10   4        1.42        1.38      1.38 o
  -1 -10   4        7.59        6.56      1.25 o
   0 -10   4       15.60       15.53      1.43 o
   1 -10   4      157.03      155.55      3.74 o
   2 -10   4       28.27       26.52      1.70 o
   3 -10   4       35.69       39.24      1.77 o
   4 -10   4       22.02       23.24      1.15 o
   5 -10   4       36.75       39.93      1.80 o
   6 -10   4       34.04       35.24      1.57 o
  -3  -9   4       17.61       17.44      1.59 o
  -2  -9   4        4.76        4.71      1.05 o
  -1  -9   4       30.56       31.01      1.95 o
   0  -9   4      282.53      275.09      5.93 o
   1  -9   4       77.06       67.62      2.00 o
   2  -9   4       27.80       28.99      1.70 o
   3  -9   4      127.33      120.07      4.46 o
   4  -9   4       65.92       65.88      1.85 o
   5  -9   4        4.33        5.73      0.93 o
   6  -9   4        0.29       -0.13      0.84 o
   7  -9   4       13.01       14.51      1.15 o
  -4  -8   4       16.51       14.71      2.48 o
  -3  -8   4       39.61       39.84      2.17 o
  -2  -8   4      101.70       95.68      3.32 o
  -1  -8   4       78.65       79.51      2.86 o
   0  -8   4      662.55      628.83     12.58 o
   1  -8   4      245.55      248.15      5.30 o
   2  -8   4        4.68        9.46      0.63 o
   3  -8   4       44.06       46.62      2.27 o
   4  -8   4       72.86       70.29      1.91 o
   5  -8   4      138.07      133.88      2.99 o
   6  -8   4       23.07       22.03      1.33 o
   7  -8   4       18.99       16.41      1.11 o
  -5  -7   4       62.45       72.13      2.81 o
  -4  -7   4       65.54       65.65      3.71 o
  -3  -7   4       48.33       52.80      3.90 o
  -2  -7   4      167.79      166.94      5.13 o
  -1  -7   4       84.43       90.04      2.30 o
   0  -7   4      256.70      256.42      5.41 o
   1  -7   4       14.77       15.19      0.95 o
   2  -7   4       42.43       42.13      1.24 o
   3  -7   4        7.66        8.56      0.91 o
   4  -7   4       18.37       25.57      0.97 o
   5  -7   4       80.42       78.98      1.66 o
   6  -7   4        9.86       11.06      0.83 o
   7  -7   4        1.45        1.21      0.82 o
  -5  -6   4        0.94       -0.12      0.88 o
  -4  -6   4      154.18      143.14      3.22 o
  -3  -6   4        4.57        3.50      0.76 o
  -2  -6   4      227.05      227.63      6.42 o
  -1  -6   4        5.83        6.65      0.55 o
   0  -6   4      533.17      529.91     10.54 o
   1  -6   4        1.55        2.86      0.48 o
   2  -6   4       93.88      116.89      2.33 o
   3  -6   4       45.43       53.23      1.43 o
   4  -6   4      549.24      542.57      7.20 o
   5  -6   4      364.78      368.33      5.13 o
   6  -6   4       69.63       68.31      1.68 o
   7  -6   4       64.06       62.45      1.74 o
   8  -6   4        5.98        7.14      0.95 o
  -6  -5   4        6.83        7.65      1.05 o
  -5  -5   4       11.64        8.12      0.97 o
  -4  -5   4       22.44       17.99      0.80 o
  -3  -5   4       56.31       71.98      2.09 o
  -2  -5   4      358.03      407.98      8.75 o
  -1  -5   4     1754.96     1901.44     36.87 o
   0  -5   4      126.32      167.68      3.53 o
   1  -5   4      913.68      994.97     22.86 o
   2  -5   4        1.45        6.99      1.50 o
   3  -5   4     1252.26     1351.63     23.52 o
   4  -5   4        1.64        2.74      0.40 o
   5  -5   4     1051.63     1066.29     13.34 o
   6  -5   4      324.62      307.92      4.96 o
   7  -5   4      246.66      226.08      3.85 o
   8  -5   4        5.89        2.94      0.68 o
  -6  -4   4       61.16       63.90      2.09 o
  -5  -4   4      388.78      368.67      8.42 o
  -4  -4   4        0.38       -0.48      0.50 o
  -3  -4   4      980.27      980.12     25.45 o
  -2  -4   4       76.72       83.84      2.39 o
  -1  -4   4     5697.17     5848.39    119.33 o
   1  -4   4     3243.08     3542.76     82.10 o
   2  -4   4       30.71       43.51      1.52 o
   3  -4   4      490.91      483.82      7.62 o
   4  -4   4      143.15      121.37      2.05 o
   5  -4   4      283.80      279.08      3.71 o
   6  -4   4       50.29       47.49      1.27 o
   7  -4   4        2.29        3.53      0.66 o
   8  -4   4       73.45       67.75      1.72 o
  -7  -3   4      195.26      182.08      5.08 o
  -6  -3   4       22.21       23.53      1.20 o
  -5  -3   4      228.86      226.26      5.36 o
  -4  -3   4        0.00       -0.18      0.43 o
  -3  -3   4       91.65       92.55      2.00 o
  -2  -3   4       67.06       57.39      3.79 o
  -1  -3   4     1619.95     1681.14     57.67 o
   2  -3   4      268.92      263.32      8.45 o
   3  -3   4      428.92      497.02      7.95 o
   4  -3   4       46.14       44.23      0.95 o
   5  -3   4       45.82       41.15      0.93 o
   6  -3   4      129.07      116.44      2.20 o
   7  -3   4        0.28       -0.81      0.54 o
   8  -3   4       87.68       82.83      1.94 o
  -7  -2   4      294.05      322.74     11.41 o
  -6  -2   4        0.18        0.16      0.54 o
  -5  -2   4       21.41       21.56      1.42 o
  -4  -2   4        9.47       10.15      0.69 o
  -3  -2   4       55.45       45.86      1.87 o
  -2  -2   4      186.32      156.00     10.01 o
   3  -2   4      113.69      109.51      1.93 o
   4  -2   4       15.73       20.80      0.61 o
   5  -2   4      146.51      138.72      2.01 o
   6  -2   4       14.86       19.95      0.71 o
   7  -2   4       23.15       26.73      1.14 o
   8  -2   4       25.04       17.50      1.05 o
  -8  -1   4        2.27        3.83      0.84 o
  -7  -1   4        5.51        6.53      0.81 o
  -6  -1   4       12.92       15.74      0.96 o
  -5  -1   4        0.23        0.11      0.25 o
  -4  -1   4        4.07        1.35      0.27 o
  -3  -1   4      382.89      394.07      7.34 o
  -2  -1   4       89.49       -0.15      0.15 o
   1  -1   4      121.11      102.23      3.64 o
   2  -1   4       20.58       33.06      1.46 o
   3  -1   4     2310.27     2442.85     48.10 o
   4  -1   4       26.92       20.90      0.61 o
   5  -1   4      163.68      172.90      2.42 o
   6  -1   4        2.22        3.53      0.52 o
   7  -1   4      107.09      118.05      2.35 o
  -8   0   4        0.38        0.58      0.68 o
  -7   0   4       14.45       15.05      0.88 o
  -6   0   4      316.33      330.49      5.30 o
  -5   0   4       13.03       12.80      0.74 o
  -4   0   4       24.07       18.25      0.43 o
  -3   0   4        4.09        4.47      0.73 o
  -2   0   4      389.48      397.64     12.96 o
  -1   0   4     5166.50     4845.57    109.98 o
   0   0   4     1281.36     1196.99     38.37 o
   1   0   4     1728.95     1651.05     37.33 o
   2   0   4       34.04       28.57      0.74 o
   3   0   4      199.37      225.52      4.18 o
   4   0   4       28.34       29.69      0.78 o
   5   0   4       14.47       15.47      0.64 o
   6   0   4        5.23        5.16      0.58 o
   7   0   4        9.83       13.94      0.80 o
  -8   1   4        0.62        0.00      0.57 o
  -7   1   4       68.73       66.02      1.56 o
  -6   1   4       21.09       20.85      0.80 o
  -5   1   4       62.67       61.89      1.18 o
  -4   1   4        0.25        0.05      0.21 o
  -3   1   4      731.97      722.94     11.37 o
  -2   1   4      159.45      171.10      4.02 o
  -1   1   4     3176.91     3077.18     69.71 o
   1   1   4        6.19        9.35      0.91 o
   2   1   4      273.55      311.75      7.84 o
   3   1   4        0.02        0.45      0.32 o
   4   1   4       28.16       36.22      0.86 o
   5   1   4      130.45      132.92      1.96 o
   6   1   4        6.36        7.07      0.65 o
   7   1   4        0.29       -0.41      0.62 o
  -8   2   4        1.61        2.66      0.75 o
  -7   2   4       14.26       17.26      1.47 o
  -6   2   4       46.26       44.64      1.04 o
  -5   2   4        4.42        4.31      0.45 o
  -4   2   4      258.64      303.04      4.38 o
  -3   2   4        5.22        4.95      0.26 o
  -2   2   4      480.87      474.37     10.92 o
  -1   2   4     1705.51     1651.79     37.38 o
   1   2   4        0.00        0.64      0.87 o
   2   2   4      390.57      360.42      5.67 o
   3   2   4      156.99      145.70      2.55 o
   4   2   4      436.13      437.06      7.40 o
   5   2   4       33.28       33.45      1.04 o
   6   2   4      189.06      179.07      4.25 o
   7   2   4       15.69       16.88      1.07 o
  -8   3   4        0.11        0.31      0.81 o
  -7   3   4        0.39        0.39      0.63 o
  -6   3   4       30.00       37.80      0.94 o
  -5   3   4       39.64       39.30      0.81 o
  -4   3   4      447.15      457.26      6.10 o
  -3   3   4       36.10       40.25      0.91 o
  -2   3   4      700.98      718.97      9.89 o
  -1   3   4       86.03       69.34      1.44 o
   0   3   4     2980.45     3104.78     51.92 o
   1   3   4      121.78      136.46      2.34 o
   2   3   4      750.64      816.83     12.54 o
   3   3   4        8.34        9.88      0.82 o
   4   3   4        0.03        0.62      0.45 o
   5   3   4       26.34       29.47      1.23 o
   6   3   4        8.14        8.81      0.91 o
  -8   4   4       46.65       46.04      1.78 o
  -7   4   4        0.00        0.84      0.76 o
  -6   4   4      230.88      243.11      4.44 o
  -5   4   4        0.05        0.19      0.27 o
  -4   4   4      624.24      692.27      9.92 o
  -3   4   4       31.43       29.77      0.73 o
  -2   4   4      801.50      941.40     14.10 o
  -1   4   4      335.82      328.58      5.15 o
   0   4   4      738.17      727.46     12.23 o
   1   4   4      131.39      118.79      2.13 o
   2   4   4      127.20      113.68      2.08 o
   3   4   4      233.49      238.78      4.02 o
   4   4   4        3.21        2.13      0.51 o
   5   4   4       23.59       25.47      1.17 o
   6   4   4       31.67       30.55      2.19 o
  -8   5   4      206.89      207.05      4.72 o
  -7   5   4       26.42       25.08      1.08 o
  -6   5   4       51.78       62.28      1.64 o
  -5   5   4        1.89        2.83      0.40 o
  -4   5   4       14.51        9.51      0.49 o
  -3   5   4      103.04      105.65      1.92 o
  -2   5   4       92.97      114.38      2.24 o
  -1   5   4        0.01        0.05      0.28 o
   0   5   4        0.11       -0.10      0.35 o
   1   5   4      109.90       96.27      1.87 o
   2   5   4       36.73       31.78      0.91 o
   3   5   4      159.72      150.32      3.15 o
   4   5   4       52.40       53.39      1.62 o
   5   5   4       73.31       66.95      2.49 o
  -8   6   4       51.67       50.09      1.89 o
  -7   6   4        0.70       -0.37      0.65 o
  -6   6   4       65.07       62.86      1.66 o
  -5   6   4       17.47        9.61      0.63 o
  -4   6   4        6.18        7.93      0.54 o
  -3   6   4        1.09       -0.63      0.42 o
  -2   6   4       32.40       36.62      1.08 o
  -1   6   4      136.65      122.19      2.00 o
   0   6   4       80.29       83.40      2.23 o
   1   6   4      387.47      390.67      7.15 o
   2   6   4       58.49       51.66      1.38 o
   3   6   4       72.53       76.00      2.07 o
   4   6   4      108.11      107.38      3.19 o
  -8   7   4       21.01       21.35      1.14 o
  -7   7   4        5.29        3.08      0.71 o
  -6   7   4        2.79        5.17      0.81 o
  -5   7   4      110.22      112.10      2.30 o
  -4   7   4       17.52       20.91      0.83 o
  -3   7   4        9.86       11.34      0.75 o
  -2   7   4       82.89       84.82      1.95 o
  -1   7   4       19.97       20.57      1.04 o
   0   7   4      212.60      208.74      4.65 o
   1   7   4       84.22       85.85      2.13 o
   2   7   4       52.58       57.16      1.74 o
   3   7   4       28.05       25.72      1.87 o
   4   7   4       18.22       20.72      1.47 o
  -7   8   4       71.60       62.56      2.03 o
  -6   8   4       40.80       40.88      1.64 o
  -5   8   4        1.10        1.78      0.61 o
  -4   8   4      263.86      270.94      5.75 o
  -3   8   4      287.87      305.33      5.66 o
  -2   8   4       42.97       44.00      1.47 o
  -1   8   4       68.77       68.95      1.56 o
   0   8   4       34.98       37.97      2.01 o
   1   8   4        2.48        1.46      0.83 o
   2   8   4       72.96       68.44      2.02 o
   3   8   4       82.10       78.52      2.62 o
  -7   9   4      283.19      296.65      6.94 o
  -6   9   4        4.73        5.71      0.95 o
  -5   9   4        3.44        3.29      0.92 o
  -4   9   4        2.54        2.43      1.06 o
  -3   9   4      227.75      221.15      5.07 o
  -2   9   4      152.21      145.31      3.58 o
  -1   9   4      142.02      144.63      3.64 o
   0   9   4        5.56        8.90      1.02 o
   1   9   4       12.79       13.84      1.21 o
   2   9   4       47.60       45.59      1.72 o
  -6  10   4        2.58        3.63      0.94 o
  -5  10   4        2.52        1.09      0.96 o
  -4  10   4       17.87       14.36      1.23 o
  -3  10   4       25.95       30.67      1.65 o
  -2  10   4       12.99        9.33      1.07 o
  -1  10   4      131.84      150.00      3.96 o
   0  10   4        7.73        9.89      1.46 o
  -4  11   4       12.31       12.20      1.23 o
  -3  11   4      603.67      623.37     13.32 o
  -2  11   4      297.84      315.45      8.96 o
   0 -11   5       18.71       24.56      2.91 o
   1 -11   5       65.12       60.63      2.89 o
   2 -11   5       11.47       13.76      1.51 o
   3 -11   5        0.51        0.54      0.97 o
   4 -11   5       35.48       33.39      2.09 o
   5 -11   5       15.14       16.00      1.11 o
  -2 -10   5        0.70        2.30      1.21 o
  -1 -10   5       22.00       21.63      1.70 o
   0 -10   5       24.17       25.41      1.75 o
   1 -10   5       26.51       24.41      1.29 o
   2 -10   5       69.91       66.41      2.63 o
   3 -10   5       42.42       37.43      1.81 o
   4 -10   5       38.64       37.68      1.53 o
   5 -10   5       13.03       13.12      1.10 o
   6 -10   5        6.62        7.96      1.00 o
  -3  -9   5        5.52        9.20      1.38 o
  -2  -9   5       11.25       12.62      3.35 o
  -1  -9   5       28.62       24.76      1.59 o
   0  -9   5        2.96        2.76      0.72 o
   1  -9   5       15.89       20.74      1.47 o
   2  -9   5       93.22       85.25      2.92 o
   3  -9   5        4.16        7.25      0.76 o
   4  -9   5      148.82      139.38      3.51 o
   5  -9   5      323.40      319.47      6.67 o
   6  -9   5       26.09       30.00      1.40 o
   7  -9   5        2.94        2.44      0.79 o
  -4  -8   5       67.71       66.57      2.92 o
  -3  -8   5       34.66       37.24      2.15 o
  -2  -8   5      119.23      109.76      3.68 o
  -1  -8   5       25.49       21.84      1.51 o
   0  -8   5      144.21      124.55      3.03 o
   1  -8   5       10.71        8.83      0.78 o
   2  -8   5       68.80       55.46      1.43 o
   3  -8   5      434.94      422.84      7.72 o
   4  -8   5        7.82        9.81      0.67 o
   5  -8   5       51.70       47.42      1.65 o
   6  -8   5        1.32        0.85      0.75 o
   7  -8   5        2.01        1.77      0.82 o
  -5  -7   5        3.39        4.26      1.26 o
  -4  -7   5       29.14       31.58      1.55 o
  -3  -7   5       62.89       72.91      2.51 o
  -2  -7   5       24.07       29.18      1.53 o
  -1  -7   5     1211.69     1259.10     24.58 o
   0  -7   5        9.95       11.49      0.76 o
   1  -7   5        2.94        1.34      0.46 o
   2  -7   5       49.51       42.51      1.26 o
   3  -7   5        0.54        0.39      0.41 o
   4  -7   5      256.57      260.01      3.69 o
   5  -7   5      687.40      679.85      9.73 o
   6  -7   5      132.00      127.06      2.57 o
   7  -7   5        0.02       -1.06      0.70 o
  -5  -6   5        2.36        3.67      1.05 o
  -4  -6   5        9.73        6.16      1.21 o
  -3  -6   5        3.23        1.96      1.00 o
  -2  -6   5      645.62      648.61     11.57 o
  -1  -6   5        7.58        5.72      0.62 o
   0  -6   5      450.20      433.90     10.56 o
   1  -6   5       25.92       34.09      1.83 o
   2  -6   5        2.25        1.15      0.43 o
   3  -6   5      245.81      242.67      4.08 o
   4  -6   5      257.72      255.18      3.59 o
   5  -6   5      140.91      137.01      2.35 o
   6  -6   5       24.07       24.44      1.01 o
   7  -6   5      238.82      235.63      5.22 o
   8  -6   5       16.81       15.27      1.03 o
  -6  -5   5       34.91       33.32      1.67 o
  -5  -5   5        9.48       10.02      1.37 o
  -4  -5   5       30.78       25.85      1.11 o
  -3  -5   5       36.83       37.39      1.06 o
  -2  -5   5      179.77      220.70      7.50 o
  -1  -5   5     1170.56     1271.79     22.09 o
   0  -5   5       67.40      104.24      2.32 o
   1  -5   5      426.78      518.73     17.18 o
   2  -5   5       41.51       43.58      2.83 o
   3  -5   5     1382.55     1495.44     26.06 o
   4  -5   5       24.74       19.61      0.80 o
   5  -5   5     1226.80     1230.37     17.65 o
   6  -5   5       98.95       90.20      1.87 o
   7  -5   5      117.31      112.13      2.45 o
   8  -5   5        2.25        0.76      0.77 o
  -6  -4   5        4.15        4.57      0.83 o
  -5  -4   5       67.49       64.84      2.27 o
  -4  -4   5      246.28      233.86      4.58 o
  -3  -4   5      428.04      469.82     11.85 o
  -2  -4   5       55.44       46.49      1.81 o
  -1  -4   5      964.69     1150.28     45.13 o
   0  -4   5       35.69       46.74      2.66 o
   1  -4   5     1513.32     1733.57     33.40 o
   2  -4   5        7.57       11.74      1.20 o
   3  -4   5       80.38       93.60      1.96 o
   4  -4   5      557.26      505.76      7.42 o
   5  -4   5        0.00       -0.48      0.32 o
   6  -4   5       48.18       49.15      1.29 o
   7  -4   5        3.51        4.22      0.67 o
   8  -4   5       22.91       24.90      1.08 o
  -7  -3   5       50.88       51.41      2.42 o
  -6  -3   5        2.82        2.56      0.73 o
  -5  -3   5      105.83      116.48      3.18 o
  -4  -3   5       26.51       38.85      1.21 o
  -3  -3   5       63.44       65.93      1.84 o
  -2  -3   5      824.89      844.20     22.93 o
  -1  -3   5       22.87       37.39      1.64 o
   0  -3   5     1591.89     1755.77     60.22 o
   1  -3   5       94.48      102.16      3.71 o
   2  -3   5      202.37      216.34      8.00 o
   3  -3   5      110.70       98.99      1.86 o
   4  -3   5        7.58        9.72      0.47 o
   5  -3   5       79.84       70.13      1.30 o
   6  -3   5       16.06       11.12      0.66 o
   7  -3   5        5.05        5.87      0.78 o
   8  -3   5       93.55       90.34      2.36 o
  -7  -2   5       20.78       27.13      1.38 o
  -6  -2   5       36.56       39.19      1.17 o
  -5  -2   5        1.19        1.04      0.46 o
  -4  -2   5      207.38      204.77      3.62 o
  -3  -2   5       24.31       28.23      1.33 o
  -2  -2   5      493.92      464.63     21.37 o
   2  -2   5      801.40      895.56     17.52 o
   3  -2   5      672.38      705.23     10.89 o
   4  -2   5       10.57        6.61      0.37 o
   5  -2   5      103.31       90.68      1.44 o
   6  -2   5        0.17       -0.37      0.41 o
   7  -2   5        8.17        9.33      0.90 o
   8  -2   5       35.20       39.51      1.91 o
  -8  -1   5        2.89        3.75      0.94 o
  -7  -1   5       28.44       29.66      1.27 o
  -6  -1   5       68.74       65.61      1.67 o
  -5  -1   5       49.63       50.82      0.92 o
  -4  -1   5       42.64       36.75      0.90 o
  -3  -1   5     1252.47     1241.52     26.09 o
  -2  -1   5      484.71      470.45     11.86 o
   0  -1   5     1664.63     1612.40     51.55 o
   1  -1   5      989.43      971.20     31.24 o
   2  -1   5     1658.92     1671.94     65.24 o
   3  -1   5       99.81      113.89      1.84 o
   4  -1   5      164.63      161.97      2.25 o
   5  -1   5      119.13      120.10      1.82 o
   6  -1   5       83.96       76.24      1.49 o
   7  -1   5       48.02       51.86      1.39 o
  -8   0   5        0.03       -1.03      0.69 o
  -7   0   5      290.37      291.00      5.34 o
  -6   0   5      137.53      136.17      2.79 o
  -5   0   5      445.54      454.66      6.99 o
  -4   0   5       95.94       80.86      1.45 o
  -3   0   5      340.97      340.94      5.54 o
  -2   0   5      880.40      796.95     30.07 o
  -1   0   5      364.00      354.24      8.19 o
   0   0   5      870.72      790.91     25.49 o
   1   0   5      220.00      198.90      5.21 o
   2   0   5      261.79      313.09      5.59 o
   3   0   5       48.15       31.44      1.98 o
   4   0   5       48.41       43.28      0.83 o
   5   0   5       40.74       41.89      0.88 o
   6   0   5        3.16        2.37      0.56 o
   7   0   5        4.36        5.08      0.67 o
  -8   1   5        0.49       -0.02      0.71 o
  -7   1   5       44.14       45.11      1.27 o
  -6   1   5        2.77        4.03      0.53 o
  -5   1   5       41.15       41.22      1.11 o
  -4   1   5        0.01        0.13      0.27 o
  -3   1   5        7.60       15.40      0.58 o
  -2   1   5      508.48      502.57     11.53 o
  -1   1   5     4007.23     3632.92     82.38 o
   1   1   5      279.87      244.74      4.91 o
   2   1   5       46.45       50.81      0.95 o
   3   1   5        2.51        1.01      0.35 o
   4   1   5      211.80      197.58      2.89 o
   5   1   5        0.05        0.14      0.34 o
   6   1   5       21.04       23.68      0.99 o
   7   1   5        6.26        3.95      0.83 o
  -8   2   5       36.33       36.13      1.44 o
  -7   2   5      133.79      135.18      2.52 o
  -6   2   5       15.21       15.95      0.61 o
  -5   2   5       95.61       95.55      1.59 o
  -4   2   5        4.44        2.85      0.23 o
  -3   2   5       16.25        7.90      0.34 o
  -2   2   5      241.50      255.11      4.35 o
  -1   2   5     1193.00     1231.21     23.34 o
   0   2   5      240.86      277.51      5.57 o
   1   2   5        2.38        1.82      0.44 o
   2   2   5      477.14      505.92      7.87 o
   3   2   5      100.57       95.29      2.51 o
   4   2   5     1679.54     1688.89     31.10 o
   5   2   5        3.48        2.39      0.55 o
   6   2   5      382.64      375.40     11.36 o
  -8   3   5       13.77       13.15      1.02 o
  -7   3   5       75.01       82.14      2.55 o
  -6   3   5       37.52       32.76      1.00 o
  -5   3   5      111.58       90.70      1.22 o
  -4   3   5      306.32      322.24      3.86 o
  -3   3   5        0.44        0.81      0.28 o
  -2   3   5     1341.35     1470.48     20.01 o
  -1   3   5        4.97        5.01      0.43 o
   0   3   5     3778.90     4005.21     66.90 o
   1   3   5        0.38        0.89      0.35 o
   2   3   5      795.89      806.49     13.80 o
   3   3   5      542.47      511.24      8.05 o
   4   3   5        2.38        2.47      0.57 o
   5   3   5       12.29       13.34      1.06 o
   6   3   5       17.33       18.23      1.12 o
  -8   4   5       92.59       81.08      2.35 o
  -7   4   5      141.80      132.16      2.72 o
  -6   4   5      600.89      561.78      9.28 o
  -5   4   5        0.07        0.22      0.23 o
  -4   4   5      740.80      731.89     10.50 o
  -3   4   5        2.59        5.86      0.42 o
  -2   4   5      450.43      454.28      6.96 o
  -1   4   5        8.94       12.29      0.75 o
   0   4   5      208.75      225.25      4.05 o
   1   4   5       39.97       48.39      1.05 o
   2   4   5       17.53       16.82      0.81 o
   3   4   5       61.32       55.75      1.34 o
   4   4   5        9.33        9.91      1.04 o
   5   4   5        3.44        4.98      0.81 o
   6   4   5       52.29       54.64      2.29 o
  -8   5   5       25.30       21.08      1.31 o
  -7   5   5       10.31       10.33      0.82 o
  -6   5   5       49.11       42.63      1.39 o
  -5   5   5       15.61       14.64      0.56 o
  -4   5   5        0.13       -0.08      0.30 o
  -3   5   5        2.93        2.76      0.36 o
  -2   5   5       27.03       19.53      0.77 o
  -1   5   5       48.93       50.55      1.04 o
   0   5   5      247.43      251.97      4.70 o
   1   5   5       11.02       12.57      0.54 o
   2   5   5       79.15       79.49      1.71 o
   3   5   5       33.42       30.56      1.31 o
   4   5   5       21.97       22.65      1.11 o
   5   5   5      223.16      221.66      5.46 o
  -8   6   5        7.72        5.94      1.01 o
  -7   6   5        0.27        0.62      0.68 o
  -6   6   5      150.73      133.39      3.08 o
  -5   6   5       29.30       31.32      1.37 o
  -4   6   5       50.82       49.19      1.22 o
  -3   6   5      111.76      116.76      2.17 o
  -2   6   5       13.90       11.73      0.59 o
  -1   6   5       88.21      105.51      1.68 o
   0   6   5      255.50      256.36      4.22 o
   1   6   5        0.75        1.22      0.56 o
   2   6   5       44.27       43.30      1.29 o
   3   6   5       55.37       49.91      1.71 o
   4   6   5      242.53      240.99      5.82 o
  -8   7   5        7.13       12.63      1.14 o
  -7   7   5       16.48       16.49      1.14 o
  -6   7   5       51.47       46.35      1.68 o
  -5   7   5        0.17        1.00      0.47 o
  -4   7   5      114.02      115.78      2.24 o
  -3   7   5       75.53       69.06      1.72 o
  -2   7   5      296.72      293.48      5.36 o
  -1   7   5        3.07        3.28      0.41 o
   0   7   5       72.41       71.39      1.86 o
   1   7   5        7.57        9.57      0.80 o
   2   7   5      302.24      295.81      5.76 o
   3   7   5        0.20        0.16      0.83 o
  -7   8   5        9.99       12.47      1.09 o
  -6   8   5        1.18       -0.60      0.74 o
  -5   8   5        6.79        8.72      0.91 o
  -4   8   5        0.00       -0.50      0.55 o
  -3   8   5        0.33        0.03      0.55 o
  -2   8   5      414.59      432.30      7.72 o
  -1   8   5       24.33       21.08      0.96 o
   0   8   5       17.44       15.82      1.33 o
   1   8   5       63.02       57.59      2.14 o
   2   8   5        2.81        2.91      0.84 o
   3   8   5       68.25       73.79      4.51 o
  -6   9   5        1.27        1.14      0.83 o
  -5   9   5       29.90       30.41      1.55 o
  -4   9   5      115.64      113.36      3.04 o
  -3   9   5      113.99      122.90      3.26 o
  -2   9   5        3.25        1.75      0.71 o
  -1   9   5       70.19       74.75      2.36 o
   0   9   5        3.95        3.22      0.86 o
   1   9   5        8.05        7.80      0.97 o
  -5  10   5        0.50        0.70      0.93 o
  -4  10   5        3.99        2.68      0.99 o
  -3  10   5       28.93       21.43      1.33 o
  -2  10   5      285.57      288.72     12.52 o
  -1  10   5       10.15       19.09      1.30 o
   0  10   5        5.66        5.78      1.75 o
   0 -11   6       53.93       58.95      4.30 o
   1 -11   6        0.51        2.86      2.00 o
   2 -11   6        7.96        9.63      1.31 o
   3 -11   6        0.00       -0.21      0.84 o
   4 -11   6      104.42       98.18      4.10 o
   5 -11   6        0.11       -0.53      0.90 o
  -2 -10   6        1.12       -1.05      1.29 o
  -1 -10   6        4.40        1.87      1.86 o
   0 -10   6       22.52       20.07      1.28 o
   1 -10   6        5.93        6.93      0.83 o
   2 -10   6        0.82       -0.08      0.93 o
   3 -10   6        4.26        5.82      0.96 o
   4 -10   6        5.47        6.87      0.77 o
   5 -10   6        0.03       -0.36      0.80 o
   6 -10   6      145.52      151.17      3.78 o
  -3  -9   6       35.43       36.22      1.93 o
  -2  -9   6      217.56      212.57      6.23 o
  -1  -9   6      106.22      102.46      3.55 o
   0  -9   6      265.79      240.71      5.28 o
   1  -9   6        3.23        2.07      0.71 o
   2  -9   6      233.67      216.70      5.94 o
   3  -9   6        0.03        0.54      0.76 o
   4  -9   6        3.88        3.02      0.68 o
   5  -9   6        0.57       -0.60      0.73 o
   6  -9   6       16.10       17.22      1.15 o
  -4  -8   6      100.99       98.53      4.37 o
  -3  -8   6      107.85      110.67      4.51 o
  -2  -8   6       32.21       31.26      1.84 o
  -1  -8   6        5.85        5.43      0.94 o
   0  -8   6        0.10        1.94      0.64 o
   1  -8   6       24.31       29.03      1.88 o
   2  -8   6       51.53       40.17      1.54 o
   3  -8   6       21.16       20.81      1.51 o
   4  -8   6      266.66      261.98      5.09 o
   5  -8   6       74.87       71.12      1.78 o
   6  -8   6       80.06       75.79      1.90 o
   7  -8   6        0.56        0.21      0.81 o
  -5  -7   6       27.14       37.39      2.84 o
  -4  -7   6       31.75       33.81      1.55 o
  -3  -7   6      111.84      111.95      3.36 o
  -2  -7   6       15.40       21.67      1.61 o
  -1  -7   6     1161.95     1188.31     28.24 o
   0  -7   6       10.96        6.67      1.20 o
   1  -7   6        0.29       -0.03      0.47 o
   2  -7   6       65.47       63.32      1.58 o
   3  -7   6      136.39      133.39      2.11 o
   4  -7   6        2.88        3.93      0.48 o
   5  -7   6      351.42      344.24      5.20 o
   6  -7   6       24.98       25.09      1.04 o
   7  -7   6        2.54        0.23      0.86 o
  -5  -6   6       30.35       26.27      1.52 o
  -4  -6   6        3.32        5.79      1.83 o
  -3  -6   6      124.24      121.01      3.29 o
  -2  -6   6       69.45       78.98      1.67 o
  -1  -6   6       68.32       89.52      2.87 o
   0  -6   6       28.01       30.45      1.34 o
   1  -6   6       19.72       26.09      1.03 o
   2  -6   6       23.25       21.37      0.78 o
   3  -6   6        0.33        1.65      0.31 o
   4  -6   6      193.60      184.30      2.97 o
   5  -6   6       20.63       23.45      0.95 o
   6  -6   6        4.36        6.19      0.84 o
   7  -6   6      352.27      345.75      6.03 o
  -6  -5   6        0.35       -0.77      0.99 o
  -5  -5   6       49.94       47.43      2.04 o
  -4  -5   6        4.74        3.86      0.62 o
  -3  -5   6       66.64       66.01      1.70 o
  -2  -5   6       98.86      124.08      3.49 o
  -1  -5   6      821.07      840.40     14.41 o
   0  -5   6       87.45      115.80      2.64 o
   1  -5   6     1533.94     1709.27     33.02 o
   2  -5   6        9.56       10.15      0.68 o
   3  -5   6      469.05      559.29     10.92 o
   4  -5   6      279.57      278.56      4.64 o
   5  -5   6       46.07       50.29      1.34 o
   6  -5   6       14.28       12.24      0.80 o
   7  -5   6      160.62      160.70      3.21 o
  -6  -4   6        0.48        0.76      0.89 o
  -5  -4   6       32.67       28.48      1.91 o
  -4  -4   6        1.46        0.17      0.49 o
  -3  -4   6       83.29       84.68      2.80 o
  -2  -4   6       68.47       66.71      1.87 o
  -1  -4   6      148.13      150.51      4.26 o
   0  -4   6        5.69        8.31      0.64 o
   1  -4   6      275.98      256.84      5.25 o
   2  -4   6      261.59      290.91      6.12 o
   3  -4   6      252.90      256.12      4.74 o
   4  -4   6      148.69      153.97      2.31 o
   5  -4   6      141.00      134.77      2.16 o
   6  -4   6        3.12        6.17      0.60 o
   7  -4   6        0.39        0.26      0.60 o
   8  -4   6       40.19       46.26      1.60 o
  -7  -3   6        0.80        0.74      1.32 o
  -6  -3   6        1.64        1.79      0.85 o
  -5  -3   6      205.37      205.99      5.02 o
  -4  -3   6       48.74       57.87      1.54 o
  -3  -3   6      236.57      269.13      8.79 o
  -2  -3   6        1.29        1.93      0.48 o
  -1  -3   6      118.51      110.49      3.17 o
   0  -3   6       42.19       41.87      2.11 o
   1  -3   6       44.00       60.87      2.77 o
   2  -3   6      505.30      504.01     62.22 o
   3  -3   6        0.12        0.77      0.32 o
   4  -3   6        9.82       10.88      0.50 o
   5  -3   6       71.23       61.69      1.23 o
   6  -3   6       18.40       16.99      0.77 o
   7  -3   6       81.51       79.66      1.78 o
  -7  -2   6        5.86        5.05      0.93 o
  -6  -2   6        2.78        3.01      0.57 o
  -5  -2   6       25.67       25.21      0.96 o
  -4  -2   6      165.50      170.90      3.34 o
  -3  -2   6      269.20      279.48      6.26 o
  -2  -2   6      103.84      102.75      4.26 o
  -1  -2   6       87.51       90.26      2.65 o
   2  -2   6      719.26      776.23     17.84 o
   3  -2   6      134.95      140.59      2.42 o
   4  -2   6      101.99       94.18      1.67 o
   5  -2   6       16.36       11.14      0.60 o
   6  -2   6       41.65       41.74      1.08 o
   7  -2   6        0.09        0.32      0.68 o
  -8  -1   6       21.20       27.38      1.27 o
  -7  -1   6       17.73       19.21      1.01 o
  -6  -1   6       61.56       61.36      1.45 o
  -5  -1   6       16.88       20.98      0.57 o
  -4  -1   6       53.96       54.42      1.17 o
  -3  -1   6      715.29      747.76     13.69 o
  -2  -1   6        1.70        1.40      0.38 o
  -1  -1   6      814.28      787.63     25.41 o
   0  -1   6        0.58        3.13      0.66 o
   1  -1   6      539.62      555.57     18.13 o
   2  -1   6      159.09      162.47      3.54 o
   3  -1   6      204.34      217.90      4.13 o
   4  -1   6      153.06      148.05      2.36 o
   5  -1   6       36.50       28.02      0.75 o
   6  -1   6       31.84       32.55      1.09 o
   7  -1   6        0.92        2.59      0.67 o
  -8   0   6        3.07        3.24      0.77 o
  -7   0   6      107.27      106.98      2.50 o
  -6   0   6      179.52      175.60      3.04 o
  -5   0   6      232.28      244.67      3.41 o
  -4   0   6       27.53       49.12      1.02 o
  -3   0   6      218.87      225.81      3.42 o
  -2   0   6      168.57      178.42      3.72 o
  -1   0   6      879.06      921.37     20.96 o
   0   0   6        3.83        1.09      0.44 o
   1   0   6        0.09       -0.49      0.32 o
   2   0   6      497.26      555.14      8.57 o
   3   0   6       93.45       96.84      2.85 o
   4   0   6        5.31        7.81      0.73 o
   5   0   6      109.00      100.16      1.59 o
   6   0   6        5.98        7.28      0.67 o
   7   0   6      113.58      139.72      3.22 o
  -8   1   6       14.08       16.01      1.04 o
  -7   1   6      183.33      189.54      3.72 o
  -6   1   6        3.01        3.19      0.50 o
  -5   1   6       59.09       64.13      1.55 o
  -4   1   6        8.87       11.61      0.48 o
  -3   1   6       15.40       19.50      0.52 o
  -2   1   6     1105.76     1098.18     15.56 o
  -1   1   6      654.73      643.12     12.34 o
   0   1   6       43.98       59.32      5.93 o
   1   1   6      238.79      218.00      3.95 o
   2   1   6      238.11      234.31      3.47 o
   3   1   6      272.42      261.57      4.25 o
   4   1   6      159.42      143.88      2.98 o
   5   1   6       43.67       45.76      1.62 o
   6   1   6      200.03      185.16      5.63 o
   7   1   6       15.10       23.71      1.93 o
  -8   2   6        5.97        7.60      0.88 o
  -7   2   6       99.83      101.31      2.66 o
  -6   2   6        0.13        0.83      0.39 o
  -5   2   6       32.48       32.85      0.67 o
  -4   2   6        9.02       13.43      0.49 o
  -3   2   6      158.31      175.96      3.27 o
  -2   2   6     1537.63     1497.77     20.36 o
  -1   2   6      393.16      424.27      7.22 o
   0   2   6      967.48     1043.84     17.54 o
   1   2   6       20.79       24.24      0.63 o
   2   2   6      890.37      932.05     14.26 o
   3   2   6       93.14       96.28      1.87 o
   4   2   6      141.30      143.78      2.62 o
   5   2   6       14.38       14.55      0.76 o
   6   2   6      289.19      285.86      5.79 o
  -8   3   6        3.48        1.29      0.87 o
  -7   3   6        7.59        4.78      0.71 o
  -6   3   6        2.19        3.29      0.58 o
  -5   3   6       28.61       23.34      0.54 o
  -4   3   6       57.54       59.47      1.14 o
  -3   3   6      255.20      245.60      3.57 o
  -2   3   6     3868.91     4094.55     60.44 o
  -1   3   6       25.49       40.40      0.94 o
   0   3   6      942.84     1011.20     23.27 o
   1   3   6       54.55       54.80      1.20 o
   2   3   6      267.86      299.92      4.82 o
   3   3   6       95.69       84.39      1.75 o
   4   3   6      230.32      241.82      4.12 o
   5   3   6      132.52      134.58      3.14 o
   6   3   6        0.65       -0.51      0.86 o
  -8   4   6        6.75        6.91      1.50 o
  -7   4   6        0.21        0.01      0.64 o
  -6   4   6      169.16      169.72      3.25 o
  -5   4   6      122.98      146.40      2.03 o
  -4   4   6      135.78      152.25      2.46 o
  -3   4   6       18.09       18.18      0.89 o
  -2   4   6       61.71       66.65      1.34 o
  -1   4   6      190.15      175.62      2.65 o
   0   4   6      110.02      109.29      2.25 o
   1   4   6      257.33      251.07      4.13 o
   2   4   6       29.77       32.63      0.89 o
   3   4   6        4.28        3.54      0.67 o
   4   4   6        7.23        6.37      0.75 o
   5   4   6       55.13       54.50      1.85 o
  -8   5   6        0.85        0.98      0.79 o
  -7   5   6        6.62        6.44      0.91 o
  -6   5   6       41.57       39.87      1.54 o
  -5   5   6       73.96       72.82      1.32 o
  -4   5   6        5.75        9.20      0.51 o
  -3   5   6        2.98        0.55      0.39 o
  -2   5   6       17.73       17.64      0.69 o
  -1   5   6      525.95      597.37      9.11 o
   0   5   6       95.48      102.29      1.94 o
   1   5   6      134.86      147.71      2.71 o
   2   5   6       40.20       41.71      1.46 o
   3   5   6      108.07      108.16      2.53 o
   4   5   6        0.06        0.44      0.88 o
   5   5   6        9.71       11.26      1.26 o
  -8   6   6        0.05        0.20      0.89 o
  -7   6   6       25.01       21.93      1.19 o
  -6   6   6        1.99        3.51      1.43 o
  -5   6   6       26.42       25.55      0.85 o
  -4   6   6       57.05       57.23      1.35 o
  -3   6   6      173.50      164.06      2.86 o
  -2   6   6       18.82       20.60      0.82 o
  -1   6   6      136.47      136.38      2.45 o
   0   6   6        0.30        0.15      0.37 o
   1   6   6       14.00       12.31      0.72 o
   2   6   6        8.23        8.02      0.71 o
   3   6   6      103.76      104.62      3.19 o
   4   6   6       72.79       75.69      2.71 o
  -7   7   6        8.39        8.01      1.00 o
  -6   7   6        0.17       -0.31      0.86 o
  -5   7   6        2.78        3.32      0.53 o
  -4   7   6      114.14       98.66      2.79 o
  -3   7   6       64.54       58.67      1.66 o
  -2   7   6      312.82      284.67      5.22 o
  -1   7   6       32.26       43.55      1.16 o
   0   7   6        0.49        0.31      0.50 o
   1   7   6      102.00      105.11      2.45 o
   2   7   6        7.67        6.89      0.82 o
   3   7   6        0.16        0.67      0.96 o
  -7   8   6        0.05       -1.21      0.80 o
  -6   8   6       86.43       88.56      2.60 o
  -5   8   6        0.25        0.50      0.65 o
  -4   8   6      249.79      250.42      6.87 o
  -3   8   6        0.08        0.66      0.58 o
  -2   8   6      210.22      207.91      4.04 o
  -1   8   6        1.98       -0.03      0.72 o
   0   8   6        8.58       10.92      1.01 o
   1   8   6       24.78       26.39      1.21 o
   2   8   6       21.52       24.72      1.23 o
  -6   9   6        2.36        3.89      0.92 o
  -5   9   6       11.93        9.65      1.28 o
  -4   9   6        8.10        6.63      0.96 o
  -3   9   6       26.91       27.31      1.44 o
  -2   9   6       39.97       43.49      1.73 o
  -1   9   6        3.84        1.41      0.94 o
   0   9   6       29.41       29.80      1.88 o
   1   9   6       85.56       93.06      2.46 o
  -5  10   6        3.58        1.21      0.97 o
  -4  10   6        0.08        0.06      0.91 o
  -3  10   6      210.02      244.62      5.65 o
  -2  10   6       91.95       92.97      3.58 o
  -1  10   6       72.97       84.54      4.81 o
   0 -11   7        1.94        3.54      0.95 o
   1 -11   7      196.02      219.38      5.19 o
   2 -11   7       10.46        8.63      1.36 o
   3 -11   7        0.13        0.16      0.65 o
   4 -11   7       12.38        9.49      1.00 o
  -2 -10   7        4.91        5.48      1.17 o
  -1 -10   7       61.63       61.02      2.39 o
   0 -10   7       68.67       64.29      2.12 o
   1 -10   7       27.67       29.81      1.37 o
   2 -10   7        4.69        4.69      0.92 o
   3 -10   7      329.41      305.27     10.20 o
   4 -10   7      199.99      198.54      3.85 o
   5 -10   7      110.82      106.57      3.96 o
   6 -10   7      126.50      123.19      4.05 o
  -3  -9   7       38.36       37.21      1.90 o
  -2  -9   7      337.76      317.28      7.17 o
  -1  -9   7      180.75      168.44      4.20 o
   0  -9   7       80.48       65.95      2.03 o
   1  -9   7       11.88       11.25      0.88 o
   2  -9   7      355.49      293.04      7.64 o
   3  -9   7        0.33       -0.31      0.68 o
   4  -9   7      754.78      747.83     11.92 o
   5  -9   7       15.58       15.18      1.05 o
   6  -9   7      163.63      157.95      3.54 o
  -4  -8   7       82.75       77.12      3.91 o
  -3  -8   7      102.90       97.08      4.87 o
  -2  -8   7      840.72      784.07     19.66 o
  -1  -8   7        8.37        7.54      0.79 o
   0  -8   7      534.22      488.71      8.70 o
   1  -8   7        8.01        5.94      0.64 o
   2  -8   7       85.15       75.42      1.87 o
   3  -8   7       74.09       67.82      1.82 o
   4  -8   7      437.88      427.66      6.41 o
   5  -8   7        0.08       -0.93      0.62 o
   6  -8   7        0.26       -0.91      0.67 o
   7  -8   7        6.39        6.13      1.00 o
  -5  -7   7       40.64       43.70      2.24 o
  -4  -7   7      126.75      117.49      3.72 o
  -3  -7   7       17.58       17.09      1.20 o
  -2  -7   7      280.96      264.27      9.92 o
  -1  -7   7       46.87       40.44      1.50 o
   0  -7   7        7.26        6.17      0.67 o
   1  -7   7        5.60        7.17      0.66 o
   2  -7   7        5.24        8.77      0.61 o
   3  -7   7        0.66        1.71      0.51 o
   4  -7   7        0.86        1.11      0.42 o
   5  -7   7       56.22       51.74      1.30 o
   6  -7   7        0.03       -0.32      0.62 o
   7  -7   7        2.53        4.12      0.97 o
  -5  -6   7        0.05       -1.07      0.94 o
  -4  -6   7       13.81       13.05      1.19 o
  -3  -6   7        0.05        0.79      0.69 o
  -2  -6   7      552.97      563.94     10.30 o
  -1  -6   7        0.02        0.01      0.60 o
   0  -6   7       14.38       16.35      0.85 o
   1  -6   7      161.35      177.05      3.86 o
   2  -6   7       28.07       24.94      2.87 o
   3  -6   7        0.82        0.87      0.40 o
   4  -6   7      848.81      841.91     13.18 o
   5  -6   7      187.57      187.11      3.39 o
   6  -6   7       15.68       13.83      0.98 o
   7  -6   7       16.66       14.80      0.98 o
  -6  -5   7        0.07        0.43      1.00 o
  -5  -5   7      229.18      231.62      5.76 o
  -4  -5   7        7.01       10.60      1.03 o
  -3  -5   7      109.88      109.72      2.51 o
  -2  -5   7        0.04       -0.12      0.53 o
  -1  -5   7        8.78        2.11      0.43 o
   0  -5   7      210.54      240.67      5.01 o
   1  -5   7      173.36      136.11      2.63 o
   2  -5   7        0.18        0.14      0.36 o
   3  -5   7        0.03        0.31      0.26 o
   4  -5   7      244.64      225.38      3.87 o
   5  -5   7       47.65       45.81      1.10 o
   6  -5   7        2.47        3.05      0.64 o
   7  -5   7        1.44        1.55      1.00 o
  -6  -4   7       10.22       11.01      1.25 o
  -5  -4   7       95.73       97.13      2.94 o
  -4  -4   7       16.79       16.85      0.86 o
  -3  -4   7      131.77      109.90      4.83 o
  -2  -4   7      124.81      121.27      3.34 o
  -1  -4   7        0.09        0.55      0.58 o
   0  -4   7      250.54      286.19      5.51 o
   1  -4   7      142.08      179.56      3.81 o
   2  -4   7      101.91      122.77      2.43 o
   3  -4   7       70.28       81.27      2.10 o
   4  -4   7      137.81      131.65      2.04 o
   5  -4   7       12.42       12.44      0.56 o
   6  -4   7       20.91       19.30      0.91 o
   7  -4   7       77.47       73.64      1.89 o
  -7  -3   7        7.56        8.22      1.29 o
  -6  -3   7        0.45        1.04      0.78 o
  -5  -3   7      197.05      181.58      4.53 o
  -4  -3   7        1.88        0.59      0.48 o
  -3  -3   7      133.91      155.59      4.70 o
  -2  -3   7       25.95       23.59      1.09 o
  -1  -3   7       26.90       49.33      1.74 o
   0  -3   7      554.39      587.15     14.55 o
   1  -3   7      502.23      619.66     15.19 o
   2  -3   7        5.97        3.84      0.58 o
   3  -3   7      131.22      138.66      2.46 o
   4  -3   7       22.29       22.32      0.71 o
   5  -3   7        2.25        4.77      0.44 o
   6  -3   7        1.43        3.64      0.60 o
   7  -3   7        7.01        4.77      0.92 o
  -7  -2   7        1.39        1.53      0.85 o
  -6  -2   7        4.47        4.11      0.78 o
  -5  -2   7       26.24       29.40      1.28 o
  -4  -2   7       10.72        8.67      1.89 o
  -3  -2   7        0.85        1.14      0.53 o
  -2  -2   7        0.01        0.21      0.80 o
  -1  -2   7       33.60       23.50      1.20 o
   0  -2   7      326.41      370.04     13.18 o
   1  -2   7       18.23       13.07      0.61 o
   2  -2   7      126.84      142.47      5.17 o
   3  -2   7      116.28      107.91      1.95 o
   4  -2   7       34.99       34.91      1.11 o
   5  -2   7      269.34      270.82      4.24 o
   6  -2   7       23.56       20.84      0.85 o
   7  -2   7       34.57       31.89      1.35 o
  -8  -1   7        2.97        3.28      0.97 o
  -7  -1   7       11.99       11.99      0.86 o
  -6  -1   7        1.99        1.30      0.50 o
  -5  -1   7       14.95       13.65      0.53 o
  -4  -1   7       52.75       44.88      1.20 o
  -3  -1   7       52.73       53.91      1.17 o
  -2  -1   7      106.89      106.07      2.89 o
  -1  -1   7      559.69      602.97     14.96 o
   0  -1   7      379.24      449.22     18.42 o
   1  -1   7     1255.58     1270.57     25.19 o
   2  -1   7      573.23      650.58     19.61 o
   3  -1   7      181.93      199.57      9.22 o
   4  -1   7       30.99       27.36      1.04 o
   5  -1   7        0.60        0.12      0.35 o
   6  -1   7        2.58        1.74      0.56 o
   7  -1   7       18.97       21.73      1.35 o
  -8   0   7       26.29       29.37      1.31 o
  -7   0   7        1.34        1.13      0.69 o
  -6   0   7       80.38       78.74      1.70 o
  -5   0   7      314.50      325.72      5.42 o
  -4   0   7      439.14      484.89      9.40 o
  -3   0   7     1886.65     1862.26     26.53 o
  -2   0   7      512.06      590.97      9.44 o
  -1   0   7      189.96      162.85      3.36 o
   0   0   7      110.42      134.75      3.54 o
   1   0   7      250.56      276.64      4.39 o
   2   0   7      190.98      182.26      3.02 o
   3   0   7       59.93       59.35      1.03 o
   4   0   7        0.12        0.72      0.39 o
   5   0   7       50.95       53.64      1.31 o
   6   0   7       19.42       16.84      1.18 o
   7   0   7        5.29        3.25      0.85 o
  -8   1   7      209.53      213.32      4.21 o
  -7   1   7      496.47      506.48      8.80 o
  -6   1   7      169.20      168.71      3.03 o
  -5   1   7       85.31       92.72      1.42 o
  -4   1   7        1.94        3.14      0.37 o
  -3   1   7        0.00        0.07      0.27 o
  -2   1   7       48.60       45.12      0.98 o
  -1   1   7        7.57        4.33      0.41 o
   0   1   7      315.55      349.01      6.98 o
   1   1   7      643.51      670.54     18.18 o
   2   1   7       31.81       31.84      0.82 o
   3   1   7        7.06        4.20      0.44 o
   4   1   7        0.44        1.03      0.45 o
   5   1   7       15.92       16.76      1.20 o
   6   1   7        0.26        1.89      1.53 o
  -8   2   7       30.39       36.04      1.63 o
  -7   2   7      124.34      124.41      2.58 o
  -6   2   7        4.75        2.85      0.48 o
  -5   2   7       32.27       29.88      0.71 o
  -4   2   7       26.12       30.21      0.68 o
  -3   2   7      215.05      231.47      3.72 o
  -2   2   7        1.52        1.79      0.33 o
  -1   2   7      251.74      269.27      4.22 o
   0   2   7      528.27      500.01      8.58 o
   1   2   7      178.50      180.05      2.76 o
   2   2   7      146.54      160.24      2.53 o
   3   2   7      117.49      108.88      2.08 o
   4   2   7       39.87       45.31      1.21 o
   5   2   7        1.07        0.44      0.82 o
   6   2   7        0.29       -1.00      0.83 o
  -8   3   7      176.30      170.00      4.51 o
  -7   3   7       40.36       42.94      1.40 o
  -6   3   7      111.89      107.13      2.21 o
  -5   3   7       60.45       58.84      1.02 o
  -4   3   7       15.47       15.13      0.55 o
  -3   3   7      816.46      860.65     11.85 o
  -2   3   7      427.46      441.73      6.76 o
  -1   3   7      799.71      836.58     14.02 o
   0   3   7       53.48       55.51      1.70 o
   1   3   7      234.74      244.79      4.02 o
   2   3   7       56.90       52.87      1.14 o
   3   3   7      709.16      711.67     11.11 o
   4   3   7        0.87        1.74      0.54 o
   5   3   7        1.28        3.01      0.94 o
   6   3   7       34.18       35.19      1.61 o
  -8   4   7        1.12        0.33      1.01 o
  -7   4   7      108.85      109.30      2.97 o
  -6   4   7      244.39      225.75      4.03 o
  -5   4   7      243.50      260.30      3.42 o
  -4   4   7       64.39       65.05      1.19 o
  -3   4   7       37.47       38.78      0.91 o
  -2   4   7      399.01      413.05      6.39 o
  -1   4   7      393.88      377.08      6.59 o
   0   4   7       86.73       85.26      1.72 o
   1   4   7        2.15        1.54      0.40 o
   2   4   7      200.73      199.10      3.46 o
   3   4   7     1024.55     1000.70     17.53 o
   4   4   7       42.93       42.18      1.55 o
   5   4   7       22.67       24.61      2.71 o
  -8   5   7        0.60        1.19      0.84 o
  -7   5   7       89.59       86.77      2.55 o
  -6   5   7       30.05       31.23      1.40 o
  -5   5   7        3.26        2.27      0.40 o
  -4   5   7       77.42       81.62      1.52 o
  -3   5   7      289.98      279.91      4.56 o
  -2   5   7       47.88       40.82      0.97 o
  -1   5   7      320.98      319.54      5.06 o
   0   5   7        0.74        0.38      0.37 o
   1   5   7      130.77      127.15      2.41 o
   2   5   7        0.21       -0.07      0.51 o
   3   5   7       14.55       15.73      1.19 o
   4   5   7       46.45       48.43      2.12 o
  -8   6   7        0.04       -1.19      0.79 o
  -7   6   7       36.24       39.53      1.68 o
  -6   6   7      104.72      102.63      2.58 o
  -5   6   7       79.05       82.21      1.52 o
  -4   6   7        5.48        6.67      0.50 o
  -3   6   7      369.70      382.68      6.04 o
  -2   6   7        9.47        7.13      0.61 o
  -1   6   7       22.25       18.83      1.20 o
   0   6   7        0.01        0.30      0.45 o
   1   6   7        8.82        6.69      0.68 o
   2   6   7      145.82      140.97      2.75 o
   3   6   7      258.24      260.49      6.12 o
   4   6   7        0.00       -1.25      0.86 o
  -7   7   7        9.93        7.37      1.00 o
  -6   7   7       89.93       82.33      2.30 o
  -5   7   7       42.74       40.08      1.82 o
  -4   7   7      442.56      418.41      7.73 o
  -3   7   7      104.82      114.56      2.49 o
  -2   7   7      343.76      307.92      5.63 o
  -1   7   7       31.27       28.35      1.14 o
   0   7   7      113.90       97.98      2.72 o
   1   7   7       72.12       67.88      1.94 o
   2   7   7       22.69       21.65      1.15 o
   3   7   7      284.82      284.67      6.72 o
  -7   8   7       10.09        9.86      1.08 o
  -6   8   7      137.14      132.42      3.21 o
  -5   8   7        6.20        4.73      0.72 o
  -4   8   7        0.66        0.91      0.70 o
  -3   8   7      299.17      294.94      5.52 o
  -2   8   7        0.10       -0.16      0.67 o
  -1   8   7       25.73       23.29      1.51 o
   0   8   7        5.58        3.81      1.11 o
   1   8   7        5.51        6.31      0.87 o
   2   8   7       35.00       38.88      1.96 o
  -6   9   7        2.49        1.45      0.86 o
  -5   9   7       51.89       53.81      2.27 o
  -4   9   7        0.60       -0.55      0.87 o
  -3   9   7       77.48       84.65      2.55 o
  -2   9   7       99.82      104.47      2.81 o
  -1   9   7        1.77        1.60      1.67 o
   0   9   7        2.65        2.98      1.16 o
   1   9   7        6.70        4.54      1.12 o
  -5  10   7        1.51        0.86      1.03 o
  -4  10   7        1.99        1.13      1.02 o
  -3  10   7        0.68       -0.90      0.86 o
  -2  10   7       31.12       31.91      2.03 o
  -1  10   7        6.81       15.95      2.40 o
   0 -11   8       21.91       29.00      2.00 o
   1 -11   8       10.63       10.60      1.16 o
   2 -11   8        0.01       -1.00      0.88 o
   3 -11   8       33.57       33.66      1.75 o
   4 -11   8        0.63        0.56      0.86 o
  -2 -10   8       15.09       15.20      1.32 o
  -1 -10   8       47.93       42.88      2.13 o
   0 -10   8       61.84       65.46      1.89 o
   1 -10   8        1.22        1.00      0.67 o
   2 -10   8       13.87       17.30      1.21 o
   3 -10   8      140.59      138.68      4.34 o
   4 -10   8       38.81       33.92      1.32 o
   5 -10   8       54.20       55.83      1.94 o
  -3  -9   8       25.22       16.24      1.40 o
  -2  -9   8        0.73        0.59      1.02 o
  -1  -9   8       91.18       89.98      2.25 o
   0  -9   8       24.52       16.19      0.91 o
   1  -9   8      123.84      110.38      2.49 o
   2  -9   8      187.84      150.08      3.69 o
   3  -9   8       12.45        8.30      0.82 o
   4  -9   8      155.01      144.19      2.85 o
   5  -9   8        1.03        1.27      0.79 o
   6  -9   8      138.16      136.43      2.87 o
  -4  -8   8       27.72       25.02      2.07 o
  -3  -8   8       29.73       33.73      1.54 o
  -2  -8   8       20.21       19.05      1.37 o
  -1  -8   8      208.09      189.02      4.32 o
   0  -8   8      177.42      149.85      3.57 o
   1  -8   8      169.69      161.80      3.27 o
   2  -8   8       63.67       57.08      2.01 o
   3  -8   8       84.26       83.69      2.05 o
   4  -8   8       14.02       11.54      0.72 o
   5  -8   8       60.21       58.76      1.63 o
   6  -8   8        2.76        1.82      0.94 o
   7  -8   8        6.64        6.39      1.02 o
  -5  -7   8       82.96       80.49      3.58 o
  -4  -7   8       74.79       72.48      3.63 o
  -3  -7   8        0.08        0.24      0.76 o
  -2  -7   8       20.97       16.47      0.89 o
  -1  -7   8      688.22      679.37     13.65 o
   0  -7   8       82.14       64.25      1.88 o
   1  -7   8       14.78       15.35      0.90 o
   2  -7   8       87.53       77.41      1.62 o
   3  -7   8        0.36        0.31      0.81 o
   4  -7   8       36.63       39.42      1.25 o
   5  -7   8        5.95        5.96      0.69 o
   6  -7   8       12.50       15.37      1.05 o
   7  -7   8       76.47       84.28      2.44 o
  -5  -6   8       28.81       25.47      1.59 o
  -4  -6   8      148.16      136.79      3.75 o
  -3  -6   8        4.54        3.39      0.73 o
  -2  -6   8       68.18       70.04      1.77 o
  -1  -6   8      430.80      457.56      9.16 o
   0  -6   8       78.17       90.22      2.27 o
   1  -6   8      319.64      339.93      5.46 o
   2  -6   8      176.95      198.57      3.36 o
   3  -6   8      421.37      421.35      8.55 o
   4  -6   8       20.79       22.95      0.96 o
   5  -6   8       29.99       28.66      1.12 o
   6  -6   8       40.76       40.06      1.65 o
   7  -6   8        3.77        6.11      0.87 o
  -6  -5   8       15.16       21.37      1.50 o
  -5  -5   8      180.43      176.04      4.62 o
  -4  -5   8       30.89       33.91      1.36 o
  -3  -5   8      194.01      205.83      4.34 o
  -2  -5   8       30.94       38.29      1.54 o
  -1  -5   8       30.83       35.90      1.11 o
   0  -5   8       31.21       42.90      1.37 o
   1  -5   8      306.22      331.65      5.31 o
   2  -5   8      354.38      393.58      8.69 o
   3  -5   8      150.87      146.19      3.84 o
   4  -5   8       37.08       34.39      1.16 o
   5  -5   8        1.80        2.43      0.45 o
   6  -5   8       40.27       41.97      1.40 o
   7  -5   8       33.75       36.89      1.38 o
  -6  -4   8        0.67        0.12      0.96 o
  -5  -4   8       28.79       30.63      1.69 o
  -4  -4   8       11.40       11.64      0.78 o
  -3  -4   8       30.00       26.26      1.29 o
  -2  -4   8       35.05       29.34      1.19 o
  -1  -4   8       20.69       14.88      1.00 o
   0  -4   8      732.77      871.86     15.88 o
   1  -4   8       16.44       20.67      0.79 o
   2  -4   8      425.36      506.54     10.79 o
   3  -4   8      255.25      261.75      5.73 o
   4  -4   8        0.51        1.73      0.39 o
   5  -4   8        4.83        2.79      0.46 o
   6  -4   8        0.04        0.34      0.56 o
   7  -4   8        0.26        0.31      0.66 o
  -7  -3   8       24.63       26.46      1.81 o
  -6  -3   8       31.74       31.70      1.64 o
  -5  -3   8       32.60       32.11      1.62 o
  -4  -3   8      102.47      103.16      4.55 o
  -3  -3   8        6.64        4.99      0.88 o
  -2  -3   8      164.12      157.96      3.76 o
  -1  -3   8       30.15       36.11      1.53 o
   0  -3   8      148.73      188.28      5.28 o
   1  -3   8       22.28       35.31      1.41 o
   2  -3   8        1.90        3.69      0.41 o
   3  -3   8      114.89      105.47      2.45 o
   4  -3   8       23.53       30.73      1.06 o
   5  -3   8       10.62        7.24      0.50 o
   6  -3   8        3.73        3.17      0.59 o
   7  -3   8       23.13       24.85      1.11 o
  -7  -2   8        0.46       -0.35      0.96 o
  -6  -2   8       33.16       35.56      1.53 o
  -5  -2   8        3.06        2.77      0.36 o
  -4  -2   8       29.54       32.28      2.19 o
  -3  -2   8       20.75       18.27      0.98 o
  -2  -2   8        0.26       -0.21      0.26 o
  -1  -2   8        0.32        1.31      0.95 o
   0  -2   8      291.12      333.71     12.01 o
   1  -2   8       36.59       46.48      2.84 o
   2  -2   8      336.03      396.17      6.24 o
   3  -2   8      159.82      185.30      4.43 o
   4  -2   8      217.42      201.44      3.44 o
   5  -2   8      521.96      475.20      7.01 o
   6  -2   8       39.27       36.10      1.19 o
   7  -2   8      161.32      163.02      8.91 o
  -7  -1   8        4.26        4.22      0.87 o
  -6  -1   8        0.93        0.93      0.63 o
  -5  -1   8       18.71       22.92      0.81 o
  -4  -1   8        2.29        1.64      0.40 o
  -3  -1   8      210.26      252.18      4.26 o
  -2  -1   8      881.69      957.03     19.75 o
  -1  -1   8     1562.88     1686.56     52.17 o
   0  -1   8     1108.08     1208.65     40.30 o
   1  -1   8     1106.45     1249.46     21.50 o
   2  -1   8       33.49       39.48      1.02 o
   3  -1   8      622.80      658.78     12.71 o
   4  -1   8        0.62        1.28      0.39 o
   5  -1   8      120.90      126.44      2.58 o
   6  -1   8        3.64        2.13      0.67 o
   7  -1   8        0.74       -1.07      0.84 o
  -8   0   8       54.59       58.37      2.10 o
  -7   0   8      413.10      413.31      8.32 o
  -6   0   8      255.74      246.25      4.51 o
  -5   0   8      294.42      312.31      5.23 o
  -4   0   8     1157.48     1144.06     16.42 o
  -3   0   8      506.83      590.70      8.61 o
  -2   0   8      185.91      193.55      3.29 o
  -1   0   8     2922.28     3232.75     53.10 o
   0   0   8       35.38       48.34      1.15 o
   1   0   8      405.76      436.38      6.83 o
   2   0   8      189.68      193.45      6.06 o
   3   0   8       11.25        9.81      0.47 o
   4   0   8       22.25       17.77      0.64 o
   5   0   8       35.68       29.42      1.20 o
   6   0   8        0.46        0.72      0.72 o
   7   0   8        6.75        9.15      0.95 o
  -8   1   8       27.93       31.08      1.56 o
  -7   1   8       21.78       23.38      1.21 o
  -6   1   8        1.32        1.06      0.49 o
  -5   1   8      183.97      184.95      3.03 o
  -4   1   8      188.98      193.54      3.24 o
  -3   1   8       70.77       62.61      1.18 o
  -2   1   8       62.39       69.55      1.34 o
  -1   1   8      609.64      614.67     10.35 o
   0   1   8       42.82       53.78      1.25 o
   1   1   8       53.38       55.66      1.07 o
   2   1   8      145.28      142.11      3.99 o
   3   1   8        0.79        1.54      0.44 o
   4   1   8       36.63       31.72      1.02 o
   5   1   8      104.89      101.57      2.40 o
   6   1   8       98.72      108.95      2.76 o
  -8   2   8       63.18       60.91      3.53 o
  -7   2   8      339.54      341.95      9.11 o
  -6   2   8       21.86       21.98      0.77 o
  -5   2   8        0.02        2.34      0.32 o
  -4   2   8       49.75       48.72      0.99 o
  -3   2   8       99.37      105.08      1.78 o
  -2   2   8      345.20      383.10      5.94 o
  -1   2   8      884.86      880.50     13.21 o
   0   2   8       13.75       14.77      0.68 o
   1   2   8       46.31       44.62      1.05 o
   2   2   8        2.75        1.32      0.35 o
   3   2   8      142.03      147.16      2.69 o
   4   2   8       21.46       25.97      0.98 o
   5   2   8      220.74      220.13      5.32 o
   6   2   8        4.66        7.92      1.03 o
  -8   3   8        0.69       -0.17      1.02 o
  -7   3   8        1.65        1.64      0.62 o
  -6   3   8        0.22        0.40      0.43 o
  -5   3   8       30.01       35.75      0.77 o
  -4   3   8      117.97      110.77      2.00 o
  -3   3   8      293.39      271.68      3.96 o
  -2   3   8      408.06      394.10     11.28 o
  -1   3   8      716.01      753.21     11.38 o
   0   3   8        8.87       11.54      0.53 o
   1   3   8      395.23      431.20      6.83 o
   2   3   8      277.66      266.57      4.04 o
   3   3   8       67.30       65.00      1.75 o
   4   3   8       41.07       43.00      1.46 o
   5   3   8        5.02        6.08      1.13 o
  -8   4   8       20.21       25.10      2.13 o
  -7   4   8       31.35       30.83      1.43 o
  -6   4   8        2.22        2.55      0.51 o
  -5   4   8       53.71       52.18      1.08 o
  -4   4   8      296.09      285.60      4.00 o
  -3   4   8      614.56      641.79      9.78 o
  -2   4   8       12.72       11.50      0.73 o
  -1   4   8        2.44        1.66      0.49 o
   0   4   8       36.39       31.80      1.66 o
   1   4   8       31.59       33.35      0.93 o
   2   4   8       15.99       17.47      1.06 o
   3   4   8        1.15        1.77      0.97 o
   4   4   8       68.56       70.03      2.46 o
   5   4   8       22.70       20.01      1.47 o
  -8   5   8       14.29       21.46      1.37 o
  -7   5   8       39.30       37.56      1.61 o
  -6   5   8        4.12        4.95      0.81 o
  -5   5   8        3.57        3.16      0.44 o
  -4   5   8      224.85      231.22      3.51 o
  -3   5   8      290.22      304.22      4.48 o
  -2   5   8      258.64      233.34      3.52 o
  -1   5   8       32.40       37.95      1.23 o
   0   5   8        7.11        4.12      0.64 o
   1   5   8        5.51        5.84      0.56 o
   2   5   8      408.50      406.44      6.68 o
   3   5   8       70.43       69.47      1.97 o
   4   5   8       20.99       20.75      1.87 o
  -8   6   8       56.30       65.71      3.05 o
  -7   6   8       22.63       24.47      1.29 o
  -6   6   8        4.92        3.88      0.67 o
  -5   6   8        0.76        1.04      0.44 o
  -4   6   8      209.72      219.99      3.42 o
  -3   6   8      122.49      123.54      2.34 o
  -2   6   8       11.56       18.33      0.81 o
  -1   6   8        2.75        5.52      0.89 o
   0   6   8      186.58      156.70      4.17 o
   1   6   8       20.84       21.48      0.88 o
   2   6   8        4.75        1.79      0.74 o
   3   6   8        9.49        9.95      1.73 o
  -7   7   8       59.45       62.24      2.07 o
  -6   7   8      146.37      147.52      3.43 o
  -5   7   8      125.94      127.96      2.82 o
  -4   7   8       10.86        5.82      0.74 o
  -3   7   8      196.35      184.94      3.66 o
  -2   7   8       14.54        5.84      0.70 o
  -1   7   8      121.42      127.47      3.19 o
   0   7   8      192.02      176.09      4.18 o
   1   7   8       13.06       15.72      1.01 o
   2   7   8        0.11       -0.17      0.94 o
   3   7   8       51.73       54.83      2.31 o
  -7   8   8        2.97        2.02      0.93 o
  -6   8   8      163.64      160.93      3.72 o
  -5   8   8        1.32        0.18      0.73 o
  -4   8   8       57.12       51.90      1.87 o
  -3   8   8       88.46       95.27      2.67 o
  -2   8   8        3.51        3.84      0.80 o
  -1   8   8       26.86       25.63      2.48 o
   0   8   8       36.82       37.80      2.91 o
   1   8   8      143.75      152.81      3.43 o
   2   8   8        2.66        2.09      1.10 o
  -6   9   8        0.19        0.21      0.86 o
  -5   9   8       21.42       22.96      2.01 o
  -4   9   8       15.23       15.32      1.43 o
  -3   9   8       10.34       14.32      1.12 o
  -2   9   8        6.53        9.40      1.29 o
  -1   9   8       55.29       61.09      3.93 o
   0   9   8        0.48        1.60      1.46 o
  -4  10   8        7.78        9.21      1.02 o
  -3  10   8        5.89        2.59      0.92 o
  -2  10   8       18.66       26.07      2.91 o
   0 -11   9       10.32       12.00      1.09 o
   1 -11   9       13.00       19.11      1.39 o
   2 -11   9       64.72       55.65      2.24 o
   3 -11   9        3.67        3.06      1.32 o
   4 -11   9      177.41      165.58      3.71 o
  -2 -10   9       63.20       50.53      2.33 o
  -1 -10   9        0.55        0.46      0.88 o
   0 -10   9        6.93        7.86      1.15 o
   1 -10   9        8.98        9.40      0.81 o
   2 -10   9        9.51       17.02      1.22 o
   3 -10   9        4.70        5.11      1.05 o
   4 -10   9       94.69      112.96      3.48 o
   5 -10   9        3.97        1.21      0.87 o
  -3  -9   9        3.23        1.61      0.99 o
  -2  -9   9      249.08      253.52      5.98 o
  -1  -9   9       49.23       43.89      1.59 o
   0  -9   9        0.01        2.10      0.60 o
   1  -9   9       65.25       56.40      1.62 o
   2  -9   9        1.05        2.72      1.00 o
   3  -9   9      333.29      319.22      7.33 o
   4  -9   9        1.72       -0.17      0.58 o
   5  -9   9      146.01      148.91      3.01 o
   6  -9   9       81.62       80.52      2.08 o
  -4  -8   9       12.81       12.97      1.17 o
  -3  -8   9      250.92      258.31     10.24 o
  -2  -8   9        3.05        5.16      0.74 o
  -1  -8   9       95.10       85.62      2.74 o
   0  -8   9      161.22      138.80      3.35 o
   1  -8   9        4.46        6.82      0.74 o
   2  -8   9      482.78      414.64      8.37 o
   3  -8   9        0.24       -0.44      0.60 o
   4  -8   9        6.01        5.08      0.61 o
   5  -8   9        7.58        8.82      0.80 o
   6  -8   9       53.37       51.66      1.60 o
  -5  -7   9       36.97       32.77      1.89 o
  -4  -7   9       56.67       56.47      2.98 o
  -3  -7   9       19.41       20.65      2.29 o
  -2  -7   9      280.50      288.02      7.16 o
  -1  -7   9        0.06       -0.03      0.87 o
   0  -7   9      147.92      151.00      3.53 o
   1  -7   9      336.49      307.66      6.48 o
   2  -7   9        0.27        2.17      0.48 o
   3  -7   9        4.36        3.26      0.54 o
   4  -7   9      128.77      123.49      2.47 o
   5  -7   9        3.13        4.64      0.68 o
   6  -7   9       15.98       15.13      1.36 o
   7  -7   9        2.74        1.61      1.39 o
  -5  -6   9      139.23      142.20      4.05 o
  -4  -6   9       23.59       26.19      1.53 o
  -3  -6   9       57.36       51.42      1.87 o
  -2  -6   9      123.79      127.21      3.57 o
  -1  -6   9       47.90       44.83      1.34 o
   0  -6   9        8.68       10.55      0.77 o
   1  -6   9        0.56        3.65      0.46 o
   2  -6   9        0.00        0.59      0.47 o
   3  -6   9       28.38       28.96      1.05 o
   4  -6   9      271.48      272.26      6.39 o
   5  -6   9       66.75       65.83      1.45 o
   6  -6   9        0.98        1.12      0.76 o
   7  -6   9        4.06        6.28      1.00 o
  -6  -5   9       32.43       33.90      1.85 o
  -5  -5   9       43.84       37.39      1.93 o
  -4  -5   9      126.42      128.12      3.54 o
  -3  -5   9      218.08      211.26      5.17 o
  -2  -5   9       19.97       22.75      1.20 o
  -1  -5   9      472.78      413.80      9.12 o
   0  -5   9      203.67      208.69      3.87 o
   1  -5   9        3.13        0.65      0.43 o
   2  -5   9       18.97       15.66      0.82 o
   3  -5   9      195.90      191.19      5.72 o
   4  -5   9      259.43      272.60      4.15 o
   5  -5   9        0.01       -0.64      0.43 o
   6  -5   9       13.45       13.10      0.89 o
   7  -5   9        6.75        9.49      0.95 o
  -6  -4   9      257.91      258.88      7.77 o
  -5  -4   9        2.61        2.80      0.85 o
  -4  -4   9      188.62      192.51      6.85 o
  -3  -4   9       44.38       41.71      1.67 o
  -2  -4   9       37.02       34.44      1.38 o
  -1  -4   9       15.00        5.09      0.81 o
   0  -4   9      205.25      221.92      4.78 o
   1  -4   9       49.57       42.72      1.75 o
   2  -4   9       43.87       39.17      1.32 o
   3  -4   9      352.19      354.21      6.93 o
   4  -4   9        1.50        0.90      0.75 o
   5  -4   9        9.82        9.57      0.61 o
   6  -4   9        0.23       -0.92      0.62 o
   7  -4   9        1.89        0.98      0.74 o
  -7  -3   9       70.33       66.81      3.38 o
  -6  -3   9        5.58        4.85      1.00 o
  -5  -3   9      146.03      138.56      3.73 o
  -4  -3   9        0.26        0.46      0.59 o
  -3  -3   9       34.64       34.13      1.82 o
  -2  -3   9        7.26        5.91      0.61 o
  -1  -3   9      224.63      227.83      6.05 o
   0  -3   9        1.26        3.48      0.66 o
   1  -3   9       13.16       10.06      0.64 o
   2  -3   9       13.85       23.97      0.84 o
   3  -3   9      259.62      247.76      5.16 o
   4  -3   9       22.82       18.82      0.71 o
   5  -3   9       83.61       66.59      1.42 o
   6  -3   9       10.09        7.97      0.73 o
   7  -3   9       74.70       65.51      2.01 o
  -7  -2   9        0.42        1.13      1.01 o
  -6  -2   9       49.96       46.88      1.67 o
  -5  -2   9       12.08       13.98      0.60 o
  -4  -2   9       40.82       47.58      1.71 o
  -3  -2   9       96.73       85.40      3.40 o
  -2  -2   9      129.24      151.57      4.77 o
  -1  -2   9      345.25      341.94     12.38 o
   0  -2   9        1.40        0.68      0.44 o
   1  -2   9       40.19       61.43      2.81 o
   2  -2   9      243.73      242.33      3.95 o
   3  -2   9      603.36      633.82     10.83 o
   4  -2   9      185.08      202.25      3.48 o
   5  -2   9      159.05      185.17      3.02 o
   6  -2   9       23.52       27.38      1.49 o
   7  -2   9      116.92      113.15      3.45 o
  -7  -1   9       16.45       16.81      1.46 o
  -6  -1   9        0.25       -0.13      0.63 o
  -5  -1   9       15.47       18.64      0.74 o
  -4  -1   9      277.51      284.96      4.82 o
  -3  -1   9      366.14      413.58      6.78 o
  -2  -1   9      222.22      248.64      5.45 o
  -1  -1   9     1499.06     1659.38     39.00 o
   0  -1   9      340.35      412.19      8.24 o
   1  -1   9     1294.67     1390.97     23.95 o
   2  -1   9      296.98      300.70      5.36 o
   3  -1   9      312.89      337.38      5.42 o
   4  -1   9       20.15       16.30      1.19 o
   5  -1   9      111.60      101.29      2.08 o
   6  -1   9       76.01       65.90      2.40 o
   7  -1   9       10.01       13.16      1.25 o
  -8   0   9        9.55       11.02      1.78 o
  -7   0   9       69.62       72.57      2.20 o
  -6   0   9       15.42       17.73      1.38 o
  -5   0   9      141.05      143.23      2.66 o
  -4   0   9        1.05        1.06      0.43 o
  -3   0   9      162.52      166.03      2.90 o
  -2   0   9       78.02       73.09      1.46 o
  -1   0   9        0.07        0.34      0.40 o
   0   0   9      461.31      507.81      8.72 o
   1   0   9       41.06       47.18      0.96 o
   2   0   9       89.96      108.07      2.37 o
   3   0   9       10.34        8.53      0.46 o
   4   0   9      148.52      142.71      2.55 o
   5   0   9       18.21       13.80      0.91 o
   6   0   9       88.50       79.05      2.76 o
  -8   1   9      202.16      199.68      4.53 o
  -7   1   9        6.49        6.18      0.88 o
  -6   1   9       99.25      104.24      2.01 o
  -5   1   9        1.94        3.04      0.39 o
  -4   1   9       26.31       23.13      0.76 o
  -3   1   9        0.05       -0.31      0.32 o
  -2   1   9      783.24      808.31     12.24 o
  -1   1   9       80.28       82.46      1.54 o
   0   1   9      105.25      104.63      1.89 o
   1   1   9      353.80      347.62      5.05 o
   2   1   9      107.35       98.65      2.17 o
   3   1   9        1.31        2.14      0.40 o
   4   1   9        1.56        3.48      0.64 o
   5   1   9        3.15        2.92      0.84 o
   6   1   9       12.73       11.74      1.87 o
  -8   2   9       20.21       24.58      1.60 o
  -7   2   9       54.16       48.97      1.87 o
  -6   2   9       23.61       21.71      0.92 o
  -5   2   9       16.26       19.66      0.70 o
  -4   2   9       20.74       21.62      0.73 o
  -3   2   9      159.12      151.31      2.24 o
  -2   2   9      926.71      923.50     13.97 o
  -1   2   9       74.45       68.19      1.38 o
   0   2   9       18.28       13.99      0.60 o
   1   2   9       17.25       17.71      0.69 o
   2   2   9      273.08      264.04      3.98 o
   3   2   9      845.71      829.19     12.87 o
   4   2   9       15.45       17.90      0.97 o
   5   2   9       99.39       95.76      2.88 o
   6   2   9        9.94       10.70      1.16 o
  -8   3   9       51.55       47.70      3.01 o
  -7   3   9       38.92       37.57      1.71 o
  -6   3   9       32.07       32.97      1.05 o
  -5   3   9        0.01       -0.03      0.33 o
  -4   3   9       52.19       47.87      1.00 o
  -3   3   9      347.35      346.40      5.50 o
  -2   3   9      133.96      149.85      2.89 o
  -1   3   9      148.01      161.57      2.76 o
   0   3   9       24.44       26.39      0.84 o
   1   3   9      900.43      857.32     13.23 o
   2   3   9       66.45       56.80      1.38 o
   3   3   9      295.46      288.28      5.50 o
   4   3   9        2.13        1.20      0.66 o
   5   3   9        1.38        1.40      0.96 o
  -8   4   9        7.92        7.01      1.09 o
  -7   4   9       58.49       56.07      1.94 o
  -6   4   9       45.07       43.09      1.20 o
  -5   4   9      120.86      121.01      2.17 o
  -4   4   9        5.61        5.66      0.48 o
  -3   4   9      547.77      510.60     10.66 o
  -2   4   9       74.20       72.33      1.50 o
  -1   4   9       42.16       36.93      1.02 o
   0   4   9        0.20        0.96      0.37 o
   1   4   9       70.86       73.36      1.78 o
   2   4   9      300.77      299.43      5.03 o
   3   4   9      353.04      362.16      6.82 o
   4   4   9        0.00       -0.39      0.91 o
   5   4   9        0.99       -1.45      0.97 o
  -8   5   9       23.82       25.10      1.37 o
  -7   5   9       27.12       24.38      1.27 o
  -6   5   9       34.37       31.61      1.21 o
  -5   5   9       55.12       57.96      1.22 o
  -4   5   9       27.50       31.19      0.96 o
  -3   5   9      569.71      603.48      8.52 o
  -2   5   9        1.64        1.27      0.53 o
  -1   5   9        0.07       -0.27      0.41 o
   0   5   9        9.12        6.77      0.62 o
   1   5   9      102.15       99.82      2.05 o
   2   5   9      879.53      873.72     13.76 o
   3   5   9      229.41      227.44      5.45 o
   4   5   9       78.89       83.03      2.78 o
  -7   6   9       44.74       41.09      2.57 o
  -6   6   9        3.10        1.61      0.71 o
  -5   6   9       59.18       56.65      1.24 o
  -4   6   9      362.44      340.00      5.70 o
  -3   6   9      256.31      237.24      4.04 o
  -2   6   9      669.99      602.54     13.31 o
  -1   6   9       71.55       64.94      2.50 o
   0   6   9      171.16      135.59      2.91 o
   1   6   9        8.03        7.59      0.91 o
   2   6   9       18.57       19.86      1.33 o
   3   6   9       84.31       85.07      2.80 o
  -7   7   9        2.18        1.88      0.81 o
  -6   7   9       63.80       56.34      1.94 o
  -5   7   9        0.04       -0.04      0.64 o
  -4   7   9      197.65      173.98      3.99 o
  -3   7   9       74.04       69.60      1.84 o
  -2   7   9       17.97       13.78      0.79 o
  -1   7   9        0.04       -0.73      1.38 o
   0   7   9       15.71       19.86      1.51 o
   1   7   9        5.09        4.42      0.90 o
   2   7   9       56.33       58.96      2.33 o
  -6   8   9       59.15       69.61      2.24 o
  -5   8   9       89.39       85.48      2.65 o
  -4   8   9        4.62        3.97      0.90 o
  -3   8   9       42.39       43.79      1.80 o
  -2   8   9       18.25       18.13      2.26 o
  -1   8   9        2.04        0.95      1.60 o
   0   8   9       18.83       22.01      1.62 o
   1   8   9        4.07        3.83      1.04 o
  -5   9   9       68.62       65.66      2.35 o
  -4   9   9        2.48        0.94      0.84 o
  -3   9   9        5.68        7.54      1.40 o
  -2   9   9        2.01        1.89      1.82 o
  -1   9   9       24.74       30.44      2.77 o
   0   9   9       22.31       22.85      3.13 o
   1 -11  10        8.50        8.89      1.44 o
   2 -11  10        5.67        4.66      1.04 o
   3 -11  10       78.32       94.24      3.33 o
  -1 -10  10        0.48        0.43      0.82 o
   0 -10  10       43.55       44.91      1.67 o
   1 -10  10       19.30       18.97      1.16 o
   2 -10  10        2.66        5.06      1.00 o
   3 -10  10       55.77       49.95      2.16 o
   4 -10  10       27.68       22.53      1.07 o
   5 -10  10      187.94      187.63      4.08 o
  -3  -9  10       23.01       30.14      2.30 o
  -2  -9  10       25.25       20.92      1.84 o
  -1  -9  10       10.53        8.77      0.91 o
   0  -9  10       18.84       23.96      1.29 o
   1  -9  10       22.40       21.10      1.03 o
   2  -9  10        2.36        1.09      0.73 o
   3  -9  10       57.42       62.52      1.83 o
   4  -9  10       67.64       63.61      1.74 o
   5  -9  10        1.78        1.72      0.68 o
   6  -9  10        0.03       -0.79      0.76 o
  -4  -8  10       12.69       17.16      3.19 o
  -3  -8  10      120.06      127.10      7.82 o
  -2  -8  10       78.09       71.95      3.24 o
  -1  -8  10        0.77        2.25      0.68 o
   0  -8  10       11.20       15.31      1.60 o
   1  -8  10        0.70       -0.15      0.60 o
   2  -8  10        2.96        4.16      0.79 o
   3  -8  10        4.91        5.11      0.63 o
   4  -8  10      104.83      102.14      2.24 o
   5  -8  10        0.47       -0.02      0.63 o
   6  -8  10        5.52        4.53      0.81 o
  -4  -7  10        7.80       11.95      1.78 o
  -3  -7  10       65.68       65.36      1.81 o
  -2  -7  10        5.60        7.00      0.71 o
  -1  -7  10        4.17        2.47      0.61 o
   0  -7  10        0.24        0.06      0.64 o
   1  -7  10       14.55        8.69      0.66 o
   2  -7  10       16.25       13.55      0.67 o
   3  -7  10       24.61       24.14      1.08 o
   4  -7  10        0.02       -0.32      0.53 o
   5  -7  10       21.47       20.86      0.96 o
   6  -7  10       43.84       42.52      2.06 o
  -5  -6  10        6.42        7.41      1.20 o
  -4  -6  10       12.75       15.03      1.57 o
  -3  -6  10        0.82        0.10      0.76 o
  -2  -6  10      268.53      281.41      6.19 o
  -1  -6  10        0.27        1.26      0.49 o
   0  -6  10      272.40      266.15      4.91 o
   1  -6  10      152.23      161.11      2.84 o
   2  -6  10      555.69      581.03      9.14 o
   3  -6  10        1.31        1.38      0.55 o
   4  -6  10       35.00       37.42      1.24 o
   5  -6  10       11.55       13.00      1.11 o
   6  -6  10       57.30       59.82      1.94 o
   7  -6  10       47.23       62.03      2.07 o
  -6  -5  10       48.49       57.49      2.37 o
  -5  -5  10       41.72       39.49      2.00 o
  -4  -5  10      370.06      362.19      8.37 o
  -3  -5  10        1.08        3.66      0.82 o
  -2  -5  10     2074.97     1992.89     41.99 o
  -1  -5  10        4.15        5.71      0.67 o
   0  -5  10      416.70      420.26      7.42 o
   1  -5  10        1.19        3.43      0.48 o
   2  -5  10      139.95      151.89      3.50 o
   3  -5  10      108.95      108.57      3.39 o
   4  -5  10       18.19       18.24      0.82 o
   5  -5  10        0.58        0.49      0.53 o
   6  -5  10       14.53       16.99      0.97 o
   7  -5  10        3.90        3.74      0.82 o
  -6  -4  10      655.47      629.83     14.11 o
  -5  -4  10      115.70      113.42      3.35 o
  -4  -4  10      309.55      315.47      7.36 o
  -3  -4  10       41.57       39.44      1.93 o
  -2  -4  10       23.63       22.57      1.19 o
  -1  -4  10       36.23       34.55      1.31 o
   0  -4  10       31.74       34.89      1.27 o
   1  -4  10       17.60       15.41      1.31 o
   2  -4  10      145.17      144.00      3.29 o
   3  -4  10       38.49       40.65      1.91 o
   4  -4  10       10.08        9.91      0.59 o
   5  -4  10       35.66       30.96      1.01 o
   6  -4  10       12.48       14.46      0.86 o
   7  -4  10        0.16        0.17      1.04 o
  -7  -3  10       49.01       47.24      2.23 o
  -6  -3  10        2.01        3.05      0.89 o
  -5  -3  10       14.07       15.87      1.18 o
  -4  -3  10        8.74        8.22      0.91 o
  -3  -3  10        0.12        0.15      0.61 o
  -2  -3  10       89.03       84.61      2.38 o
  -1  -3  10      313.23      316.86      6.61 o
   0  -3  10       15.93       23.98      1.41 o
   1  -3  10       21.93       20.21      0.82 o
   2  -3  10      188.77      185.61      3.44 o
   3  -3  10       34.46       25.26      0.92 o
   4  -3  10       34.96       32.07      1.02 o
   5  -3  10        1.67        0.39      0.47 o
   6  -3  10       62.08       62.65      1.93 o
   7  -3  10       39.82       34.60      2.19 o
  -7  -2  10       17.99       20.27      1.76 o
  -6  -2  10       48.91       42.07      1.90 o
  -5  -2  10       26.10       23.07      0.97 o
  -4  -2  10      106.17      100.07      2.30 o
  -3  -2  10       39.73       32.40      1.30 o
  -2  -2  10        1.26        0.97      0.30 o
  -1  -2  10       10.77        6.22      0.79 o
   0  -2  10       72.03       70.50      1.83 o
   1  -2  10       82.93      104.60      3.13 o
   2  -2  10      493.87      514.43      8.04 o
   3  -2  10       62.61       85.64      2.62 o
   4  -2  10       44.11       51.53      1.27 o
   5  -2  10        5.34        9.41      0.66 o
   6  -2  10       50.80       49.06      1.69 o
   7  -2  10       70.06       72.56      2.77 o
  -7  -1  10       17.29       21.97      1.27 o
  -6  -1  10       35.49       35.75      1.44 o
  -5  -1  10        9.57       11.49      0.66 o
  -4  -1  10      141.07      140.78      3.20 o
  -3  -1  10        2.84        5.37      0.68 o
  -2  -1  10      832.12      833.75     17.26 o
  -1  -1  10      332.35      322.08      6.94 o
   0  -1  10      619.77      681.33     13.41 o
   1  -1  10       45.72       58.30      1.43 o
   2  -1  10       67.13       68.74      2.18 o
   3  -1  10       27.70       33.59      0.97 o
   4  -1  10      289.47      235.95      4.47 o
   5  -1  10        8.32        6.44      0.68 o
   6  -1  10       18.40       17.08      1.42 o
  -7   0  10        4.98        6.53      0.87 o
  -6   0  10       13.46       11.21      1.01 o
  -5   0  10       58.47       66.34      1.55 o
  -4   0  10       56.90       62.47      1.32 o
  -3   0  10       26.10       29.55      0.91 o
  -2   0  10       39.00       48.44      1.16 o
  -1   0  10        0.35        0.00      0.32 o
   0   0  10        0.01        0.11      0.19 o
   1   0  10      627.21      604.92      9.39 o
   2   0  10      233.13      249.01      4.05 o
   3   0  10      135.18      133.37      2.20 o
   4   0  10       90.72       82.08      1.71 o
   5   0  10        0.25       -0.20      0.86 o
   6   0  10       48.39       58.92      2.49 o
  -8   1  10        0.83       -1.45      1.04 o
  -7   1  10        0.46        0.45      0.94 o
  -6   1  10       14.83       15.94      0.77 o
  -5   1  10        4.60        6.64      0.51 o
  -4   1  10      231.92      228.22      3.60 o
  -3   1  10      212.37      193.35      3.03 o
  -2   1  10        0.78        2.03      0.33 o
  -1   1  10       10.35        5.49      0.44 o
   0   1  10        0.51        2.45      0.39 o
   1   1  10      105.35      108.28      1.84 o
   2   1  10      315.99      306.98      4.75 o
   3   1  10        0.98        0.74      0.49 o
   4   1  10        1.51        1.35      0.75 o
   5   1  10        0.50        0.60      2.37 o
   6   1  10       30.60       33.50      1.84 o
  -8   2  10       36.65       39.26      1.97 o
  -7   2  10        7.14        7.98      0.86 o
  -6   2  10        1.38        1.02      0.63 o
  -5   2  10        3.68        4.92      0.48 o
  -4   2  10      321.18      322.32      4.86 o
  -3   2  10      696.18      692.75      9.22 o
  -2   2  10       68.80       65.38      1.34 o
  -1   2  10      193.30      165.41      2.82 o
   0   2  10        4.58        4.76      0.44 o
   1   2  10       36.47       40.94      1.02 o
   2   2  10      272.93      278.59      4.22 o
   3   2  10       15.20       13.54      1.05 o
   4   2  10       26.82       27.59      1.25 o
   5   2  10       12.86       17.33      1.32 o
  -8   3  10       29.86       23.63      2.19 o
  -7   3  10      173.34      177.68      3.94 o
  -6   3  10       56.68       57.60      1.76 o
  -5   3  10      647.12      659.95      8.85 o
  -4   3  10      461.42      450.14      6.67 o
  -3   3  10        0.01       -0.63      0.42 o
  -2   3  10       20.30       16.35      0.60 o
  -1   3  10       58.87       58.88      1.30 o
   0   3  10        7.85        8.48      0.56 o
   1   3  10       66.11       64.34      1.49 o
   2   3  10      359.93      347.00      6.39 o
   3   3  10       28.27       26.49      1.19 o
   4   3  10        9.46        8.20      0.94 o
   5   3  10        0.06       -0.13      0.94 o
  -8   4  10      306.02      326.48     12.37 o
  -7   4  10      162.04      171.82      4.10 o
  -6   4  10        7.77        8.61      1.03 o
  -5   4  10      268.03      274.96      3.93 o
  -4   4  10      543.84      559.11      7.91 o
  -3   4  10     1056.16     1056.30     16.05 o
  -2   4  10        5.00        4.76      0.47 o
  -1   4  10       25.39       27.72      1.08 o
   0   4  10       83.92       86.64      1.81 o
   1   4  10        4.81        5.17      0.64 o
   2   4  10      140.54      141.06      3.04 o
   3   4  10      132.17      137.85      3.12 o
   4   4  10       42.51       40.29      1.84 o
  -7   5  10       10.76       11.27      1.07 o
  -6   5  10       22.50       27.82      1.00 o
  -5   5  10       17.92       18.76      0.70 o
  -4   5  10       37.42       40.09      1.06 o
  -3   5  10       22.87       25.20      1.07 o
  -2   5  10       33.12       29.56      1.14 o
  -1   5  10       65.63       65.91      1.70 o
   0   5  10       67.77       58.42      1.62 o
   1   5  10       92.01       96.45      2.30 o
   2   5  10      164.57      150.91      3.27 o
   3   5  10        0.26        1.71      0.97 o
   4   5  10      185.36      177.33      4.70 o
  -7   6  10       69.26       72.07      2.27 o
  -6   6  10       10.59        9.54      0.85 o
  -5   6  10       37.90       39.21      1.37 o
  -4   6  10      454.64      431.07      6.95 o
  -3   6  10       48.33       51.34      1.36 o
  -2   6  10       92.60       62.14      1.87 o
  -1   6  10      163.21      148.92      3.54 o
   0   6  10       88.42       66.15      2.57 o
   1   6  10       27.08       24.34      1.34 o
   2   6  10      200.98      197.25      8.03 o
   3   6  10       19.46       19.43      1.47 o
  -7   7  10       30.49       33.84      1.61 o
  -6   7  10      116.68      109.75      2.83 o
  -5   7  10       13.29       13.69      0.93 o
  -4   7  10       22.75       18.13      1.01 o
  -3   7  10        8.72        5.46      0.80 o
  -2   7  10      107.41       93.35      4.73 o
  -1   7  10      182.39      162.08      4.84 o
   0   7  10        7.18        6.47      1.16 o
   1   7  10      107.13      104.98      2.99 o
   2   7  10        1.06        1.72      0.99 o
  -6   8  10       15.05       14.97      1.20 o
  -5   8  10       44.25       44.70      1.92 o
  -4   8  10       20.82       18.35      1.25 o
  -3   8  10        5.79        5.61      0.86 o
  -2   8  10       26.15       25.56      2.55 o
  -1   8  10        6.64        8.21      1.49 o
   0   8  10        0.00       -0.85      1.05 o
   1   8  10        0.03       -1.20      1.20 o
  -5   9  10        7.00        7.04      1.15 o
  -4   9  10        5.08        4.90      0.96 o
  -3   9  10       16.56       15.87      2.48 o
  -2   9  10       34.78       31.02      2.91 o
  -1   9  10        5.82        8.90      2.29 o
   1 -11  11        5.19        3.75      1.11 o
   2 -11  11        3.31        3.20      1.77 o
  -1 -10  11       55.05       53.72      1.97 o
   0 -10  11       56.89       60.42      3.50 o
   1 -10  11        7.83        7.72      1.06 o
   2 -10  11       16.46       12.80      1.09 o
   3 -10  11        0.23       -0.30      0.96 o
   4 -10  11        0.71        0.59      0.80 o
  -2  -9  11        7.12        9.47      1.51 o
  -1  -9  11       82.85       84.28      2.53 o
   0  -9  11       37.67       40.22      2.08 o
   1  -9  11      192.31      177.78      4.17 o
   2  -9  11       85.01       67.50      2.64 o
   3  -9  11        7.63        7.74      0.87 o
   4  -9  11       56.58       58.67      1.71 o
   5  -9  11       19.15       21.90      1.10 o
  -3  -8  11       35.38       34.62      1.88 o
  -2  -8  11        5.23        4.94      0.77 o
  -1  -8  11        0.04       -0.27      0.71 o
   0  -8  11       17.46       21.89      1.69 o
   1  -8  11        0.10        0.81      0.64 o
   2  -8  11        0.00        0.66      0.62 o
   3  -8  11       15.92       12.54      0.80 o
   4  -8  11       10.00       10.52      0.81 o
   5  -8  11        6.78        8.57      0.83 o
   6  -8  11       29.54       30.22      1.70 o
  -4  -7  11        3.78        4.69      1.12 o
  -3  -7  11       19.43       17.32      1.02 o
  -2  -7  11        2.59        3.75      0.65 o
  -1  -7  11       44.00       38.86      1.56 o
   0  -7  11       67.43       73.91      2.14 o
   1  -7  11       62.40       59.44      1.60 o
   2  -7  11       70.64       69.94      1.60 o
   3  -7  11        8.43        6.99      0.78 o
   4  -7  11       22.91       23.85      0.98 o
   5  -7  11       14.10       14.76      0.83 o
   6  -7  11       32.59       28.83      1.73 o
  -5  -6  11        0.59        1.08      1.06 o
  -4  -6  11        4.07        1.95      0.97 o
  -3  -6  11       62.37       64.51      2.27 o
  -2  -6  11       58.04       58.20      2.00 o
  -1  -6  11       39.82       38.10      1.26 o
   0  -6  11      260.47      264.21      4.89 o
   1  -6  11       16.18       12.30      0.76 o
   2  -6  11      571.10      563.90      8.92 o
   3  -6  11       97.42       97.37      2.06 o
   4  -6  11      294.40      312.13      5.23 o
   5  -6  11        2.28        2.40      0.58 o
   6  -6  11      175.11      179.07      4.70 o
  -6  -5  11      100.90       96.94      3.20 o
  -5  -5  11        6.12        7.64      1.20 o
  -4  -5  11      323.91      316.84      7.48 o
  -3  -5  11      477.30      478.09     10.71 o
  -2  -5  11      369.60      362.07      8.17 o
  -1  -5  11      254.92      245.18      4.76 o
   0  -5  11      863.99      880.31     15.09 o
   1  -5  11       72.67       82.93      2.10 o
   2  -5  11      258.23      268.63      5.72 o
   3  -5  11      760.31      782.56     14.79 o
   4  -5  11       13.46       16.43      0.81 o
   5  -5  11       21.38       22.30      1.04 o
   6  -5  11       10.71       12.57      0.93 o
  -6  -4  11      152.28      165.87      4.56 o
  -5  -4  11      284.31      290.81      6.99 o
  -4  -4  11      498.63      479.82     10.76 o
  -3  -4  11       35.93       35.97      3.30 o
  -2  -4  11      269.00      255.34      5.91 o
  -1  -4  11      241.97      232.89      5.13 o
   0  -4  11       29.63       34.80      1.35 o
   1  -4  11       10.56        7.41      0.93 o
   2  -4  11        7.94       10.41      0.69 o
   3  -4  11      576.04      594.28     11.04 o
   4  -4  11       54.15       46.27      1.20 o
   5  -4  11        4.52        4.74      0.59 o
   6  -4  11        6.95        4.97      0.92 o
  -7  -3  11       94.77       91.53      3.10 o
  -6  -3  11      221.43      222.79      5.62 o
  -5  -3  11        3.40        2.60      0.63 o
  -4  -3  11       23.76       22.76      1.26 o
  -3  -3  11       13.73       12.12      0.90 o
  -2  -3  11       92.35       89.97      2.50 o
  -1  -3  11       67.84       72.13      1.69 o
   0  -3  11        4.44        8.27      0.71 o
   1  -3  11        7.08        7.70      0.56 o
   2  -3  11       72.28       68.56      1.65 o
   3  -3  11      377.67      379.70      5.60 o
   4  -3  11      113.56      106.08      2.12 o
   5  -3  11      156.05      157.66      2.98 o
   6  -3  11       85.65       80.55      2.24 o
  -7  -2  11        3.10        1.96      1.00 o
  -6  -2  11       26.34       26.08      1.47 o
  -5  -2  11       22.54       23.42      1.03 o
  -4  -2  11        1.64        2.32      0.57 o
  -3  -2  11       23.50       25.40      1.21 o
  -2  -2  11      200.38      210.40      4.78 o
  -1  -2  11     1087.42     1253.19     22.82 o
   0  -2  11       66.47       88.71      2.18 o
   1  -2  11      153.81      191.82      4.21 o
   2  -2  11        7.47        4.55      0.51 o
   3  -2  11       70.66       75.50      1.60 o
   4  -2  11      237.17      209.86      4.07 o
   5  -2  11      168.89      146.26      3.09 o
   6  -2  11       40.77       33.51      1.86 o
  -7  -1  11      130.71      137.88      3.87 o
  -6  -1  11        6.88        7.86      0.86 o
  -5  -1  11       34.07       31.69      1.06 o
  -4  -1  11      192.67      194.80      3.63 o
  -3  -1  11      104.30      118.18      3.43 o
  -2  -1  11       87.43       72.89      2.03 o
  -1  -1  11       78.38       85.61      1.91 o
   0  -1  11        6.42        3.73      0.79 o
   1  -1  11      316.77      317.29      6.55 o
   2  -1  11        5.49        7.16      0.52 o
   3  -1  11       57.36       61.73      1.43 o
   4  -1  11       27.36       23.28      1.05 o
   5  -1  11       32.86       33.11      1.73 o
   6  -1  11        6.82        6.91      2.40 o
  -7   0  11       34.32       33.89      1.60 o
  -6   0  11       17.99       19.57      1.38 o
  -5   0  11      244.85      258.10      4.49 o
  -4   0  11        3.80        5.15      0.49 o
  -3   0  11      332.83      344.32      5.73 o
  -2   0  11       14.67       12.80      0.65 o
  -1   0  11        4.24        4.11      0.44 o
   0   0  11        3.37        1.69      0.47 o
   1   0  11       76.43       70.13      1.50 o
   2   0  11        0.02       -0.39      0.34 o
   3   0  11        0.22        0.12      0.39 o
   4   0  11       45.08       35.06      1.56 o
   5   0  11       31.76       29.85      2.22 o
   6   0  11        6.60        8.80      1.27 o
  -7   1  11        8.14       10.55      1.16 o
  -6   1  11        0.66        0.19      0.57 o
  -5   1  11       75.66       69.36      1.49 o
  -4   1  11        2.14        2.95      0.50 o
  -3   1  11       99.11       86.18      1.79 o
  -2   1  11       14.89       16.44      0.64 o
  -1   1  11        7.23        6.36      0.50 o
   0   1  11       11.28       13.30      0.62 o
   1   1  11      663.45      635.06      9.03 o
   2   1  11       44.89       38.56      1.14 o
   3   1  11      608.30      604.98      9.50 o
   4   1  11       10.60        8.62      0.96 o
   5   1  11       46.61       42.83      2.46 o
  -8   2  11        1.43        0.08      1.09 o
  -7   2  11       16.36       18.75      1.14 o
  -6   2  11       27.67       26.13      1.10 o
  -5   2  11      576.58      587.13      8.71 o
  -4   2  11      127.82      125.86      1.99 o
  -3   2  11      683.89      654.34      9.20 o
  -2   2  11       70.09       71.89      1.46 o
  -1   2  11      641.63      584.46      8.96 o
   0   2  11        9.60        9.96      0.59 o
   1   2  11     1308.74     1254.55     19.39 o
   2   2  11        2.32        2.84      0.77 o
   3   2  11      529.84      519.77     10.89 o
   4   2  11        0.42        0.45      1.24 o
   5   2  11        6.78        4.91      1.46 o
  -8   3  11        4.39        3.34      1.39 o
  -7   3  11      389.55      404.81      9.21 o
  -6   3  11       82.23       84.70      2.02 o
  -5   3  11     1096.79     1112.27     15.87 o
  -4   3  11       24.20       22.33      0.74 o
  -3   3  11     2989.56     2909.28     39.72 o
  -2   3  11       12.43       12.01      0.53 o
  -1   3  11      302.56      289.99      4.72 o
   0   3  11       31.50       31.85      1.04 o
   1   3  11      224.11      217.03      3.75 o
   2   3  11     1038.20     1021.67     15.95 o
   3   3  11       97.17       99.20      2.81 o
   4   3  11      101.04      100.49      3.77 o
   5   3  11       15.71       15.80      1.82 o
  -7   4  11      425.17      428.75      8.39 o
  -6   4  11       74.15       76.49      1.90 o
  -5   4  11      345.07      349.94      5.33 o
  -4   4  11      182.35      178.52      3.17 o
  -3   4  11       29.31       27.73      1.00 o
  -2   4  11      145.16      133.70      2.48 o
  -1   4  11        9.49        9.69      0.72 o
   0   4  11       38.61       36.88      1.12 o
   1   4  11       91.91       98.38      2.06 o
   2   4  11       96.74       90.24      2.21 o
   3   4  11       28.72       32.69      2.05 o
   4   4  11      150.57      157.24      5.24 o
  -7   5  11        7.26        5.54      1.70 o
  -6   5  11       20.38       18.48      1.04 o
  -5   5  11        0.27        0.02      0.52 o
  -4   5  11      121.98      118.90      2.65 o
  -3   5  11       55.58       53.19      1.58 o
  -2   5  11      236.81      204.68      3.57 o
  -1   5  11       27.07       27.92      1.24 o
   0   5  11      772.48      695.39     11.03 o
   1   5  11       79.40       85.82      2.51 o
   2   5  11        3.40        0.84      1.20 o
   3   5  11        2.18        4.44      1.43 o
  -7   6  11       56.78       55.69      2.07 o
  -6   6  11      361.04      381.33      6.64 o
  -5   6  11       11.02       13.19      0.75 o
  -4   6  11      119.02      106.83      2.22 o
  -3   6  11        2.24        2.00      0.71 o
  -2   6  11      157.37      126.51      2.81 o
  -1   6  11       45.48       46.24      2.18 o
   0   6  11      118.37       97.82      4.55 o
   1   6  11      137.94      128.52      3.42 o
   2   6  11       23.93       21.21      2.18 o
  -6   7  11       29.58       30.76      1.31 o
  -5   7  11        0.21       -0.25      0.64 o
  -4   7  11       35.57       36.84      1.49 o
  -3   7  11       31.73       24.52      1.63 o
  -2   7  11       28.37       29.56      2.62 o
  -1   7  11        5.47        3.02      0.96 o
   0   7  11        8.93        6.26      1.21 o
   1   7  11       31.79       30.12      1.91 o
  -6   8  11        0.01        1.65      0.89 o
  -5   8  11       36.18       36.77      1.81 o
  -4   8  11        0.84        1.56      0.81 o
  -3   8  11        6.04        2.26      1.82 o
  -2   8  11        8.78        9.03      2.04 o
  -1   8  11       19.55       14.56      1.64 o
   0   8  11       15.89       15.73      1.46 o
  -4   9  11        0.00       -1.11      1.20 o
  -3   9  11        0.00        0.95      1.89 o
  -2   9  11        1.10        1.64      1.97 o
  -1 -10  12       73.47       75.35      2.27 o
   0 -10  12      135.45      145.02      3.44 o
   1 -10  12       25.70       22.68      1.39 o
   2 -10  12       36.24       36.36      1.75 o
   3 -10  12        8.48       11.48      1.16 o
   4 -10  12       24.56       26.79      1.45 o
  -2  -9  12        5.25        6.47      1.27 o
  -1  -9  12        0.14        1.11      0.83 o
   0  -9  12       22.21       19.86      1.25 o
   1  -9  12       18.83       17.99      1.15 o
   2  -9  12       11.64        8.88      1.89 o
   3  -9  12        6.94        5.73      0.82 o
   4  -9  12       43.43       44.11      1.52 o
   5  -9  12        0.03       -0.36      0.71 o
  -3  -8  12        9.08        8.74      1.19 o
  -2  -8  12       26.01       24.28      1.33 o
  -1  -8  12       62.14       56.93      1.98 o
   0  -8  12        0.16       -1.01      0.68 o
   1  -8  12       89.08       84.91      2.39 o
   2  -8  12       75.40       73.78      2.28 o
   3  -8  12        1.36        1.58      1.08 o
   4  -8  12       92.97       99.39      2.24 o
   5  -8  12        0.96        0.48      0.73 o
  -4  -7  12       68.25       69.54      2.63 o
  -3  -7  12        2.30        2.77      0.71 o
  -2  -7  12       75.15       80.23      2.10 o
  -1  -7  12        2.72        1.88      0.78 o
   0  -7  12       10.86       14.84      1.00 o
   1  -7  12        6.32        7.44      0.73 o
   2  -7  12       50.59       43.52      1.26 o
   3  -7  12        2.56        2.79      0.70 o
   4  -7  12      181.37      184.04      3.86 o
   5  -7  12        3.31        3.69      0.65 o
   6  -7  12      329.06      328.85      6.46 o
  -5  -6  12       23.69       26.02      2.16 o
  -4  -6  12        5.55        4.78      1.45 o
  -3  -6  12       28.78       29.98      1.62 o
  -2  -6  12      446.70      424.50      9.59 o
  -1  -6  12       68.89       68.39      2.02 o
   0  -6  12      425.04      427.99      7.63 o
   1  -6  12      138.89      132.95      2.79 o
   2  -6  12      806.85      826.24     12.89 o
   3  -6  12      334.20      337.38      6.25 o
   4  -6  12      703.71      704.13     11.10 o
   5  -6  12      269.94      269.27      5.67 o
   6  -6  12      128.59      107.22      2.75 o
  -5  -5  12      149.26      140.27      4.94 o
  -4  -5  12      377.53      363.23      8.47 o
  -3  -5  12      181.57      173.82      4.47 o
  -2  -5  12      476.94      458.18     10.22 o
  -1  -5  12      935.09      906.88     16.40 o
   0  -5  12     1069.26     1064.72     18.19 o
   1  -5  12      505.64      511.97      9.01 o
   2  -5  12      243.52      248.72      5.40 o
   3  -5  12       97.07       96.67      2.60 o
   4  -5  12      189.39      184.08      3.34 o
   5  -5  12       28.17       28.05      1.09 o
   6  -5  12      155.12      160.61      4.11 o
  -6  -4  12      279.51      284.19      7.03 o
  -5  -4  12      306.77      296.13      7.13 o
  -4  -4  12      456.82      464.38     10.51 o
  -3  -4  12     1092.38     1074.75     23.03 o
  -2  -4  12     1247.07     1221.79     21.91 o
  -1  -4  12       11.30       14.30      0.70 o
   0  -4  12      320.15      317.39      8.23 o
   1  -4  12      118.52      120.96      2.49 o
   2  -4  12      592.09      583.31     10.05 o
   3  -4  12        7.90        5.13      0.53 o
   4  -4  12      104.44       95.19      2.20 o
   5  -4  12        3.44        1.57      0.63 o
   6  -4  12       11.90       18.68      1.20 o
  -6  -3  12      106.21      110.02      3.33 o
  -5  -3  12       60.21       57.71      3.61 o
  -4  -3  12       95.36       90.74      2.27 o
  -3  -3  12      452.09      432.89      8.07 o
  -2  -3  12      347.73      342.24      6.44 o
  -1  -3  12       30.56       44.88      1.29 o
   0  -3  12       26.71       29.39      1.31 o
   1  -3  12        5.08        2.53      1.03 o
   2  -3  12      249.75      266.02      4.86 o
   3  -3  12       18.34       19.85      0.81 o
   4  -3  12       72.46       57.72      1.64 o
   5  -3  12      159.87      154.78      2.96 o
   6  -3  12        0.18       -0.83      0.80 o
  -7  -2  12      112.07      110.84      3.43 o
  -6  -2  12        3.58        4.95      1.00 o
  -5  -2  12        3.38        6.25      0.67 o
  -4  -2  12       36.70       38.07      1.35 o
  -3  -2  12      214.68      205.53      4.11 o
  -2  -2  12      182.53      197.15      4.57 o
  -1  -2  12       13.15        6.64      0.54 o
   0  -2  12        5.80        9.92      1.31 o
   1  -2  12       80.87       90.74      2.37 o
   2  -2  12        8.93       10.11      0.68 o
   3  -2  12        0.02        0.65      0.46 o
   4  -2  12       16.18       16.22      0.90 o
   5  -2  12        5.11        5.35      0.86 o
   6  -2  12        5.22        6.40      1.19 o
  -7  -1  12      117.76      122.06      6.11 o
  -6  -1  12        9.20       11.15      1.05 o
  -5  -1  12      132.05      136.31      4.22 o
  -4  -1  12       25.40       21.57      1.30 o
  -3  -1  12        0.19        0.81      0.68 o
  -2  -1  12      240.44      257.47      5.82 o
  -1  -1  12        0.67       -0.38      0.44 o
   0  -1  12        3.00        3.24      0.64 o
   1  -1  12       45.47       42.67      1.53 o
   2  -1  12      313.74      315.84      5.13 o
   3  -1  12       18.17       16.09      0.70 o
   4  -1  12        6.71        6.01      0.65 o
   5  -1  12       12.62       13.04      3.97 o
   6  -1  12       24.66       30.48      1.76 o
  -7   0  12       38.43       40.56      1.54 o
  -6   0  12       10.48       11.16      0.94 o
  -5   0  12       54.61       57.22      1.47 o
  -4   0  12       24.46       24.24      0.94 o
  -3   0  12       25.78       23.75      0.90 o
  -2   0  12       18.03       17.46      0.93 o
  -1   0  12       46.91       56.14      1.27 o
   0   0  12      216.67      198.80      3.76 o
   1   0  12       34.26       25.33      0.91 o
   2   0  12      621.26      616.02     10.67 o
   3   0  12        0.02        0.02      0.44 o
   4   0  12       36.40       33.83      1.32 o
   5   0  12        9.55       11.01      1.38 o
  -7   1  12        0.22        0.96      0.72 o
  -6   1  12       97.92       96.58      2.47 o
  -5   1  12      418.64      409.85      6.49 o
  -4   1  12      721.29      697.12     11.24 o
  -3   1  12      101.14       86.32      1.61 o
  -2   1  12      123.06      101.02      1.89 o
  -1   1  12        5.86        4.75      0.48 o
   0   1  12      104.24       92.99      2.04 o
   1   1  12      135.38      136.18      2.52 o
   2   1  12      103.11      106.37      2.43 o
   3   1  12        0.84       -0.79      0.71 o
   4   1  12       46.35       46.93      1.87 o
   5   1  12      197.89      182.37      5.90 o
  -7   2  12       24.69       28.25      1.23 o
  -6   2  12        0.34        1.03      0.61 o
  -5   2  12        5.17        5.04      0.54 o
  -4   2  12        1.78        2.54      0.50 o
  -3   2  12       75.26       69.12      1.45 o
  -2   2  12      285.95      269.13      4.02 o
  -1   2  12     1576.73     1546.30     23.11 o
   0   2  12      819.56      806.11     12.63 o
   1   2  12      845.78      856.10     13.41 o
   2   2  12       23.05       24.91      0.99 o
   3   2  12      394.75      385.03      8.33 o
   4   2  12        6.25        8.37      1.39 o
   5   2  12      484.57      511.04     14.03 o
  -7   3  12      611.06      643.85     12.18 o
  -6   3  12      279.58      286.50      5.15 o
  -5   3  12      402.36      414.91      6.23 o
  -4   3  12      814.49      822.03     10.95 o
  -3   3  12     1146.53     1163.66     16.14 o
  -2   3  12      203.31      196.03      3.39 o
  -1   3  12     1503.55     1402.61     23.71 o
   0   3  12      156.97      154.56      2.83 o
   1   3  12      159.70      149.77      2.81 o
   2   3  12       59.42       58.39      1.52 o
   3   3  12        0.71       -0.82      1.17 o
   4   3  12       63.12       63.58      2.98 o
  -7   4  12      516.48      553.67     12.50 o
  -6   4  12        2.37        3.07      0.68 o
  -5   4  12      206.98      214.48      3.51 o
  -4   4  12      717.11      704.05     10.99 o
  -3   4  12       19.36       16.01      0.74 o
  -2   4  12      359.08      343.49      5.62 o
  -1   4  12       78.18       63.72      1.68 o
   0   4  12       35.49       31.37      1.27 o
   1   4  12       41.00       43.43      1.34 o
   2   4  12       52.50       55.42      1.98 o
   3   4  12       13.35       13.63      1.64 o
   4   4  12       76.75       83.00      3.52 o
  -7   5  12       75.61       88.77      3.07 o
  -6   5  12      153.32      159.86      3.70 o
  -5   5  12       13.98       13.62      0.83 o
  -4   5  12      241.68      222.35      4.38 o
  -3   5  12        8.62        8.78      0.65 o
  -2   5  12        6.90        4.98      0.74 o
  -1   5  12      138.32      121.49      2.70 o
   0   5  12       66.53       55.86      2.00 o
   1   5  12       87.00       81.60      4.16 o
   2   5  12      516.80      483.50     13.12 o
   3   5  12        0.00       -0.67      1.29 o
  -7   6  12       10.27       15.02      1.51 o
  -6   6  12       14.38       13.83      1.15 o
  -5   6  12      109.04      109.83      2.99 o
  -4   6  12        0.48       -0.16      0.81 o
  -3   6  12       17.51       20.65      1.45 o
  -2   6  12       29.34       30.04      1.81 o
  -1   6  12       24.94       26.11      1.70 o
   0   6  12       52.09       53.77      2.42 o
   1   6  12        0.18        0.97      0.97 o
   2   6  12       91.11       93.95      4.26 o
  -6   7  12       66.06       74.31      2.04 o
  -5   7  12        2.84        4.88      1.01 o
  -4   7  12        2.33        3.03      0.96 o
  -3   7  12       15.17       20.32      2.40 o
  -2   7  12      172.39      156.69      4.81 o
  -1   7  12        8.05        8.62      1.31 o
   0   7  12       35.50       28.13      1.88 o
   1   7  12        2.51        3.28      2.15 o
  -5   8  12        0.11        0.27      1.13 o
  -4   8  12        5.41        5.47      1.86 o
  -3   8  12       27.57       34.81      3.06 o
  -2   8  12       15.76       15.64      1.56 o
  -1   8  12        3.19        6.86      1.36 o
   0 -10  13        0.03        0.17      0.87 o
   1 -10  13        0.02       -0.54      1.08 o
   2 -10  13       14.45       10.09      1.17 o
   3 -10  13       10.52       10.12      1.21 o
  -2  -9  13       17.40       17.96      1.35 o
  -1  -9  13       82.12       81.67      2.54 o
   0  -9  13       12.90       10.55      1.08 o
   1  -9  13      107.61       88.36      2.53 o
   2  -9  13       37.10       36.67      2.29 o
   3  -9  13       31.59       29.73      1.33 o
   4  -9  13       61.73       61.08      1.75 o
  -3  -8  13        0.50       -1.44      0.96 o
  -2  -8  13       91.51       90.53      2.71 o
  -1  -8  13        0.27        0.38      0.84 o
   0  -8  13       76.26       66.25      2.14 o
   1  -8  13       52.79       42.41      1.65 o
   2  -8  13        9.08        9.84      1.05 o
   3  -8  13       48.47       48.15      1.61 o
   4  -8  13        0.14       -0.77      0.63 o
   5  -8  13       58.41       52.47      1.63 o
  -4  -7  13        0.65        1.38      0.94 o
  -3  -7  13       66.69       64.86      1.95 o
  -2  -7  13       46.66       42.25      1.75 o
  -1  -7  13       63.60       59.15      1.99 o
   0  -7  13        0.70        0.45      0.77 o
   1  -7  13        6.35        4.95      0.68 o
   2  -7  13       26.50       23.36      0.95 o
   3  -7  13        4.46        3.17      0.77 o
   4  -7  13      236.23      229.37      4.64 o
   5  -7  13       15.13       16.67      0.97 o
  -5  -6  13       40.13       39.59      2.05 o
  -4  -6  13       17.88       16.87      1.34 o
  -3  -6  13        0.01       -0.55      0.75 o
  -2  -6  13        9.94       11.03      0.95 o
  -1  -6  13       33.32       36.04      1.94 o
   0  -6  13      282.92      267.20      5.01 o
   1  -6  13      117.07      143.62      3.00 o
   2  -6  13      585.01      592.05     10.43 o
   3  -6  13      463.10      497.43      8.36 o
   4  -6  13      923.83      916.13     14.28 o
   5  -6  13      150.60      159.69      3.22 o
   6  -6  13      405.27      385.72      8.52 o
  -5  -5  13      109.90      109.99      3.38 o
  -4  -5  13      238.58      230.53      5.77 o
  -3  -5  13       68.61       72.01      2.44 o
  -2  -5  13     1324.86     1280.86     27.30 o
  -1  -5  13      308.01      304.87      6.61 o
   0  -5  13      640.06      685.29     11.91 o
   1  -5  13      405.53      412.18      7.38 o
   2  -5  13     1156.47     1162.36     19.60 o
   3  -5  13      148.42      143.99      2.70 o
   4  -5  13      441.08      433.64      7.07 o
   5  -5  13      137.90      121.34      3.30 o
   6  -5  13       29.13       24.93      2.55 o
  -6  -4  13      216.48      208.56      5.46 o
  -5  -4  13      145.13      139.73      4.98 o
  -4  -4  13      101.10       99.21      3.04 o
  -3  -4  13       11.07       13.57      1.05 o
  -2  -4  13      215.36      202.73      4.93 o
  -1  -4  13      301.58      317.72      6.07 o
   0  -4  13      243.26      236.42      5.16 o
   1  -4  13      122.70      126.41      2.65 o
   2  -4  13      116.30      114.91      2.50 o
   3  -4  13       91.83       91.02      1.90 o
   4  -4  13        5.49        5.27      0.87 o
   5  -4  13       74.98       71.56      1.81 o
   6  -4  13        4.15        3.21      0.93 o
  -6  -3  13       18.66       20.97      1.51 o
  -5  -3  13       12.85       13.59      1.26 o
  -4  -3  13      112.10      113.08      2.65 o
  -3  -3  13      199.57      202.02      4.14 o
  -2  -3  13        2.59        3.87      0.53 o
  -1  -3  13      133.49      145.13      3.00 o
   0  -3  13        3.03        1.15      0.64 o
   1  -3  13      301.57      306.01      6.47 o
   2  -3  13      512.60      529.01      9.18 o
   3  -3  13       53.00       62.43      1.67 o
   4  -3  13        1.58        1.55      0.60 o
   5  -3  13       30.40       37.70      1.31 o
   6  -3  13        8.13       10.22      1.04 o
  -7  -2  13        0.02        1.44      1.12 o
  -6  -2  13        1.19        1.83      0.96 o
  -5  -2  13      140.43      137.43      3.59 o
  -4  -2  13        0.57        0.52      0.61 o
  -3  -2  13       74.06       71.38      1.86 o
  -2  -2  13      121.27      139.59      2.90 o
  -1  -2  13      129.80      130.21      2.75 o
   0  -2  13      286.94      301.60      5.72 o
   1  -2  13      432.61      422.14      8.68 o
   2  -2  13        3.81        5.47      0.80 o
   3  -2  13        0.35       -0.68      0.51 o
   4  -2  13      101.35       89.30      2.68 o
   5  -2  13       44.46       40.64      1.66 o
   6  -2  13       18.44       15.36      1.77 o
  -7  -1  13        1.66        1.28      0.93 o
  -6  -1  13       40.98       41.78      1.65 o
  -5  -1  13      125.37      124.12      3.76 o
  -4  -1  13      280.09      292.38      8.94 o
  -3  -1  13        0.00        0.34      0.66 o
  -2  -1  13        1.51        0.08      0.52 o
  -1  -1  13      162.53      184.06      3.69 o
   0  -1  13      323.45      326.38      6.81 o
   1  -1  13       62.16       58.10      1.81 o
   2  -1  13      632.41      622.91      9.76 o
   3  -1  13        4.94        6.71      0.91 o
   4  -1  13       33.38       29.78      1.21 o
   5  -1  13        4.98        5.78      1.36 o
  -7   0  13        7.54        8.33      0.96 o
  -6   0  13       81.06       79.43      2.56 o
  -5   0  13       73.40       69.74      1.69 o
  -4   0  13      350.83      345.99      6.79 o
  -3   0  13       11.53       13.89      0.85 o
  -2   0  13       28.67       35.02      1.09 o
  -1   0  13        0.01        0.72      0.49 o
   0   0  13       17.97       15.64      1.31 o
   1   0  13      135.86      139.90      3.19 o
   2   0  13       39.22       34.65      1.03 o
   3   0  13       28.45       24.78      0.96 o
   4   0  13       14.82       20.12      1.30 o
   5   0  13       46.88       46.06      2.63 o
  -7   1  13        0.21       -0.21      0.74 o
  -6   1  13        0.00        0.68      0.70 o
  -5   1  13       22.25       20.08      0.82 o
  -4   1  13       54.06       52.98      1.44 o
  -3   1  13        4.13        3.06      0.48 o
  -2   1  13      220.38      237.38      4.36 o
  -1   1  13      162.29      164.09      2.89 o
   0   1  13       24.85       29.10      1.18 o
   1   1  13      445.89      444.40      7.20 o
   2   1  13      517.44      513.56      9.31 o
   3   1  13      716.87      708.62     12.66 o
   4   1  13       69.91       69.25      3.04 o
   5   1  13      545.76      530.09     14.52 o
  -7   2  13       11.54       14.10      0.93 o
  -6   2  13        0.07        0.52      0.62 o
  -5   2  13       36.23       40.17      1.83 o
  -4   2  13      396.71      402.03      6.06 o
  -3   2  13      884.94      903.17     12.63 o
  -2   2  13      293.68      310.49      5.08 o
  -1   2  13      915.26      870.31     14.92 o
   0   2  13      657.86      676.19     10.71 o
   1   2  13      884.68      860.57     13.50 o
   2   2  13      318.73      317.16      5.34 o
   3   2  13      380.69      387.70     10.72 o
   4   2  13       56.39       55.93      2.80 o
  -7   3  13      210.62      213.92      4.51 o
  -6   3  13      319.21      320.40      5.72 o
  -5   3  13      725.01      743.77     12.10 o
  -4   3  13      521.35      524.85      7.85 o
  -3   3  13      179.52      176.61      3.16 o
  -2   3  13        8.93        5.83      0.52 o
  -1   3  13      317.23      321.28      5.91 o
   0   3  13      380.06      348.44      5.78 o
   1   3  13       28.56       29.67      1.18 o
   2   3  13       69.50       68.32      1.89 o
   3   3  13        3.12        2.08      1.18 o
   4   3  13      150.66      154.08      5.26 o
  -7   4  13        0.46        1.02      0.70 o
  -6   4  13       81.50       87.27      2.15 o
  -5   4  13       37.94       39.10      1.31 o
  -4   4  13        8.27       10.13      0.68 o
  -3   4  13      128.65      130.98      2.50 o
  -2   4  13      278.73      248.91      4.75 o
  -1   4  13       64.06       57.62      1.65 o
   0   4  13       73.81       69.44      1.66 o
   1   4  13      163.87      160.78      3.46 o
   2   4  13       10.06       10.38      1.36 o
   3   4  13       32.32       33.96      2.29 o
  -7   5  13       12.94       16.27      1.18 o
  -6   5  13       52.30       52.78      1.91 o
  -5   5  13        0.13       -0.01      0.72 o
  -4   5  13       66.68       63.78      1.76 o
  -3   5  13        1.46        0.94      0.57 o
  -2   5  13       18.18       17.73      0.94 o
  -1   5  13        3.83        7.01      1.43 o
   0   5  13        0.75        1.39      0.77 o
   1   5  13      167.20      165.33      4.10 o
   2   5  13        3.03        1.04      1.15 o
  -6   6  13        0.03       -0.09      0.87 o
  -5   6  13        8.01       10.65      1.14 o
  -4   6  13       54.75       51.66      1.71 o
  -3   6  13        1.72        3.28      0.96 o
  -2   6  13       45.60       43.79      2.41 o
  -1   6  13        4.47        0.74      0.88 o
   0   6  13        6.05        6.38      1.21 o
   1   6  13      254.83      261.97      7.31 o
  -6   7  13       14.61       15.39      1.23 o
  -5   7  13        1.86        2.57      0.97 o
  -4   7  13       69.05       61.41      2.69 o
  -3   7  13       46.55       39.32      1.75 o
  -2   7  13        1.15        0.97      1.11 o
  -1   7  13        4.49        4.99      1.21 o
   0   7  13       45.90       40.54      4.08 o
  -4   8  13        0.02       -2.48      1.82 o
  -3   8  13       42.78       54.45      2.63 o
  -2   8  13        6.34        2.55      1.25 o
   0 -10  14        8.25        5.85      1.04 o
   1 -10  14       49.37       57.47      2.71 o
   2 -10  14       85.94       92.13      3.09 o
   3 -10  14        0.18        0.08      0.95 o
  -2  -9  14       26.69       22.32      1.41 o
  -1  -9  14       24.51       31.75      1.71 o
   0  -9  14        6.33        7.36      1.11 o
   1  -9  14        1.77        1.63      0.79 o
   2  -9  14       62.17       67.70      3.68 o
   3  -9  14        2.15        1.44      0.97 o
   4  -9  14        2.70        3.40      0.80 o
  -3  -8  14        0.01        0.69      0.97 o
  -2  -8  14       75.87       79.49      2.79 o
  -1  -8  14        1.34        2.45      0.91 o
   0  -8  14       62.11       63.33      2.11 o
   1  -8  14        1.48        1.72      0.71 o
   2  -8  14        4.21        3.28      0.89 o
   3  -8  14       88.87       83.39      2.30 o
   4  -8  14        9.64       13.41      1.09 o
   5  -8  14       97.49       88.21      2.17 o
  -4  -7  14        5.29        4.70      0.90 o
  -3  -7  14       80.42       84.45      2.30 o
  -2  -7  14       50.70       49.54      1.80 o
  -1  -7  14      157.05      153.60      3.77 o
   0  -7  14       20.72       18.80      0.93 o
   1  -7  14      178.09      161.48      3.34 o
   2  -7  14        6.73        7.97      0.69 o
   3  -7  14       15.75       17.43      2.05 o
   4  -7  14        7.01        7.21      0.99 o
   5  -7  14       55.86       60.38      1.76 o
  -4  -6  14       43.74       47.81      2.24 o
  -3  -6  14      163.24      154.59      4.18 o
  -2  -6  14       94.70      102.36      3.70 o
  -1  -6  14       70.55       69.88      2.04 o
   0  -6  14       83.02       76.28      1.92 o
   1  -6  14      774.99      766.66     13.36 o
   2  -6  14       85.64       95.51      2.35 o
   3  -6  14      334.39      356.65      5.61 o
   4  -6  14       95.62      104.94      2.57 o
   5  -6  14      155.31      162.83      3.61 o
  -5  -5  14       24.59       24.67      1.64 o
  -4  -5  14        0.83        2.07      0.99 o
  -3  -5  14      940.56      915.06     19.84 o
  -2  -5  14        0.20       -0.23      0.72 o
  -1  -5  14      263.56      271.09      5.97 o
   0  -5  14      378.38      388.05      7.00 o
   1  -5  14        6.08        7.34      0.69 o
   2  -5  14      511.20      516.50      9.07 o
   3  -5  14        0.84        0.40      0.54 o
   4  -5  14       29.18       32.68      1.19 o
   5  -5  14      154.31      163.43      4.16 o
  -6  -4  14       40.33       41.66      2.61 o
  -5  -4  14        0.15        0.51      1.23 o
  -4  -4  14      245.01      245.89      5.01 o
  -3  -4  14      407.49      399.91      7.62 o
  -2  -4  14       12.93        9.68      0.73 o
  -1  -4  14      149.35      139.03      2.64 o
   0  -4  14      243.02      231.93      5.12 o
   1  -4  14      508.49      535.95      9.33 o
   2  -4  14       58.36       55.40      1.58 o
   3  -4  14      193.52      208.39      3.64 o
   4  -4  14       15.36       13.45      1.04 o
   5  -4  14        4.43        5.84      1.00 o
   6  -4  14       64.90       78.28      2.51 o
  -6  -3  14       76.34       71.87      2.71 o
  -5  -3  14      245.23      245.82      6.06 o
  -4  -3  14        1.42        1.23      0.72 o
  -3  -3  14       13.16       12.29      0.80 o
  -2  -3  14       26.90       29.54      1.02 o
  -1  -3  14       39.96       40.35      1.33 o
   0  -3  14       91.60       93.09      2.53 o
   1  -3  14        0.50       -1.09      0.73 o
   2  -3  14      126.24      134.74      4.02 o
   3  -3  14       15.25       17.61      0.91 o
   4  -3  14        6.44        7.27      0.74 o
   5  -3  14       17.14       21.76      1.29 o
  -6  -2  14        0.30        0.53      1.01 o
  -5  -2  14       80.99       76.69      2.63 o
  -4  -2  14       83.31       85.73      2.20 o
  -3  -2  14       20.25       21.67      1.07 o
  -2  -2  14       64.89       52.90      1.48 o
  -1  -2  14        0.07        0.84      0.53 o
   0  -2  14      171.74      206.99      4.14 o
   1  -2  14     1172.54     1184.56     23.21 o
   2  -2  14      410.54      438.74      7.73 o
   3  -2  14       86.61       90.76      1.92 o
   4  -2  14       11.85       11.22      0.86 o
   5  -2  14        6.81        9.72      1.05 o
  -7  -1  14       20.70       19.29      1.47 o
  -6  -1  14        2.50        0.89      1.21 o
  -5  -1  14      540.95      564.24     18.54 o
  -4  -1  14        0.06        0.47      0.62 o
  -3  -1  14      162.45      145.93      3.66 o
  -2  -1  14      129.28      147.15      3.09 o
  -1  -1  14       92.76       85.68      2.09 o
   0  -1  14       32.75       33.15      1.39 o
   1  -1  14      276.10      273.33      5.91 o
   2  -1  14        0.02       -0.67      0.45 o
   3  -1  14      158.16      145.53      2.74 o
   4  -1  14       29.97       32.91      1.33 o
   5  -1  14        1.13        1.71      1.31 o
  -7   0  14       20.55       22.59      1.43 o
  -6   0  14       35.24       35.71      1.57 o
  -5   0  14      198.06      196.71      4.13 o
  -4   0  14       32.30       32.52      1.16 o
  -3   0  14        1.19       -0.04      0.54 o
  -2   0  14      277.25      285.19      4.85 o
  -1   0  14       59.90       52.08      1.52 o
   0   0  14      203.57      196.17      4.42 o
   1   0  14      207.97      209.00      4.69 o
   2   0  14      133.06      136.99      2.59 o
   3   0  14        1.31       -0.09      0.50 o
   4   0  14        6.58        6.22      1.39 o
   5   0  14        5.28        3.57      1.47 o
  -7   1  14       48.91       53.71      1.98 o
  -6   1  14       15.22       17.96      1.10 o
  -5   1  14       33.95       37.01      1.15 o
  -4   1  14       76.13       80.83      1.96 o
  -3   1  14        5.53        7.56      0.58 o
  -2   1  14       42.17       41.71      1.68 o
  -1   1  14        7.51        8.77      0.78 o
   0   1  14      364.11      358.61      6.53 o
   1   1  14      587.86      580.43      9.29 o
   2   1  14      402.28      408.75      6.96 o
   3   1  14      754.73      723.35     15.31 o
   4   1  14      389.63      377.34     10.63 o
  -7   2  14        0.69       -1.05      0.70 o
  -6   2  14        5.04        4.91      0.87 o
  -5   2  14      322.18      324.19      5.61 o
  -4   2  14      296.04      293.65      5.11 o
  -3   2  14      282.61      283.17      4.71 o
  -2   2  14      816.33      777.45     13.45 o
  -1   2  14      269.33      291.50      5.43 o
   0   2  14      140.24      128.11      2.80 o
   1   2  14      586.59      591.09      9.49 o
   2   2  14        4.62        4.89      0.75 o
   3   2  14      107.45      111.11      3.19 o
   4   2  14        0.01        0.23      1.31 o
  -7   3  14       12.83       12.96      0.95 o
  -6   3  14      385.78      390.87      6.87 o
  -5   3  14       93.03       96.87      2.20 o
  -4   3  14        0.92       -0.21      0.53 o
  -3   3  14      138.53      141.66      2.66 o
  -2   3  14       48.93       38.59      1.32 o
  -1   3  14        0.23       -0.32      0.58 o
   0   3  14       37.06       32.61      1.13 o
   1   3  14        6.84        8.47      0.81 o
   2   3  14      130.36      125.18      3.32 o
   3   3  14        8.63       10.68      1.47 o
  -7   4  14        2.37        3.27      0.76 o
  -6   4  14        2.44        2.38      0.71 o
  -5   4  14       30.15       29.08      1.19 o
  -4   4  14        4.73        3.18      0.63 o
  -3   4  14       10.87        9.92      0.68 o
  -2   4  14        4.42        9.69      0.89 o
  -1   4  14       56.93       60.95      2.06 o
   0   4  14       16.86       21.41      1.30 o
   1   4  14       15.04       15.90      1.29 o
   2   4  14        0.48        0.09      1.07 o
   3   4  14       11.11       12.76      1.59 o
  -6   5  14        1.76        2.23      0.92 o
  -5   5  14      148.19      144.40      4.27 o
  -4   5  14      140.13      134.03      2.66 o
  -3   5  14       49.40       45.41      2.04 o
  -2   5  14        1.13        1.05      0.85 o
  -1   5  14        3.19        4.56      0.86 o
   0   5  14       14.60       18.41      1.27 o
   1   5  14       33.68       38.64      1.82 o
   2   5  14       72.52       75.63      3.27 o
  -6   6  14       15.07       15.71      1.20 o
  -5   6  14      190.16      187.61      3.68 o
  -4   6  14        1.81        1.46      0.81 o
  -3   6  14        9.92       11.73      1.11 o
  -2   6  14        9.61       10.31      1.04 o
  -1   6  14        0.22        0.36      0.78 o
   0   6  14        0.65        0.99      1.26 o
   1   6  14       59.67       54.57      2.70 o
  -5   7  14       31.04       28.17      1.36 o
  -4   7  14        0.92        4.03      1.11 o
  -3   7  14        5.56        6.92      1.10 o
  -2   7  14        5.25        7.81      1.34 o
  -1   7  14        1.96       -0.32      1.93 o
  -1  -9  15       28.38       40.79      3.07 o
   0  -9  15       47.68       51.86      2.03 o
   1  -9  15        1.77        1.92      0.99 o
   2  -9  15       14.52       13.77      1.53 o
   3  -9  15        3.25        1.35      0.99 o
  -2  -8  15        0.68        1.00      0.97 o
  -1  -8  15        0.13       -0.85      0.82 o
   0  -8  15        1.80        2.25      0.78 o
   1  -8  15        1.04        3.03      0.71 o
   2  -8  15        1.21        0.44      0.83 o
   3  -8  15       21.31       21.44      1.21 o
   4  -8  15       38.18       36.34      1.59 o
  -3  -7  15        9.46        7.33      1.03 o
  -2  -7  15        0.98       -0.53      1.00 o
  -1  -7  15       18.53       18.20      1.19 o
   0  -7  15        1.68        0.70      0.66 o
   1  -7  15       55.91       52.56      1.66 o
   2  -7  15        1.19        1.95      0.64 o
   3  -7  15       71.68       71.46      1.83 o
   4  -7  15       28.09       24.71      1.28 o
   5  -7  15      127.56      112.22      2.83 o
  -4  -6  15       32.64       34.81      1.96 o
  -3  -6  15       62.88       59.14      2.29 o
  -2  -6  15        1.25        1.24      1.17 o
  -1  -6  15       42.85       45.69      1.47 o
   0  -6  15       65.70       53.83      1.64 o
   1  -6  15       64.68       61.27      1.76 o
   2  -6  15       69.48       66.07      1.82 o
   3  -6  15      359.29      385.77     10.08 o
   4  -6  15      111.63      112.55      2.74 o
   5  -6  15       66.47       58.50      2.34 o
  -5  -5  15        2.07        0.04      0.93 o
  -4  -5  15       46.34       44.09      2.09 o
  -3  -5  15        2.72        2.46      0.96 o
  -2  -5  15        5.57        7.94      1.28 o
  -1  -5  15        5.47        5.30      0.84 o
   0  -5  15       27.62       25.92      0.96 o
   1  -5  15      147.16      145.19      3.06 o
   2  -5  15       60.36       56.73      1.68 o
   3  -5  15       33.62       35.77      1.92 o
   4  -5  15       15.35       17.64      1.53 o
   5  -5  15      122.78      137.95      3.74 o
  -5  -4  15       94.81       92.58      3.10 o
  -4  -4  15        7.14        6.22      0.82 o
  -3  -4  15       26.01       26.60      1.45 o
  -2  -4  15        2.98        2.31      0.66 o
  -1  -4  15      105.97      108.76      2.46 o
   0  -4  15      339.88      349.36      7.40 o
   1  -4  15      201.45      221.01      4.25 o
   2  -4  15       21.23       22.76      1.05 o
   3  -4  15        5.31        6.23      0.77 o
   4  -4  15        6.18        4.45      1.06 o
   5  -4  15        1.10        1.31      0.94 o
  -6  -3  15      189.73      178.60      5.32 o
  -5  -3  15       80.62       81.26      2.83 o
  -4  -3  15      412.60      397.70      7.60 o
  -3  -3  15       77.85       79.61      2.11 o
  -2  -3  15        8.93        5.96      0.72 o
  -1  -3  15        0.91       -0.45      0.49 o
   0  -3  15      368.88      363.49      7.64 o
   1  -3  15      229.87      238.46      5.31 o
   2  -3  15     1016.70     1024.40     17.35 o
   3  -3  15        8.58        9.68      0.82 o
   4  -3  15        0.46        2.44      1.46 o
   5  -3  15       18.99       23.32      1.46 o
  -6  -2  15      273.08      267.56      6.64 o
  -5  -2  15        2.58        3.40      1.01 o
  -4  -2  15      305.49      289.80      5.70 o
  -3  -2  15        0.10       -0.34      0.62 o
  -2  -2  15      121.07      106.03      2.73 o
  -1  -2  15       58.38       57.43      1.71 o
   0  -2  15      406.58      393.46      7.39 o
   1  -2  15       45.10       43.81      1.76 o
   2  -2  15       36.40       31.59      1.22 o
   3  -2  15       31.22       32.40      1.50 o
   4  -2  15       13.63       19.02      1.19 o
   5  -2  15       14.53       15.49      1.28 o
  -6  -1  15      326.51      307.09      7.94 o
  -5  -1  15        7.05        6.35      0.99 o
  -4  -1  15      417.22      400.91     11.06 o
  -3  -1  15        0.33        0.67      1.18 o
  -2  -1  15        0.38        0.50      0.54 o
  -1  -1  15        0.08        0.82      0.54 o
   0  -1  15       52.12       42.79      1.61 o
   1  -1  15       41.57       38.99      1.65 o
   2  -1  15      184.35      176.19      5.01 o
   3  -1  15       37.52       35.07      1.18 o
   4  -1  15        0.98        0.76      1.69 o
   5  -1  15        0.53        0.61      2.48 o
  -7   0  15       40.75       41.26      2.13 o
  -6   0  15       66.27       65.62      2.08 o
  -5   0  15        1.93        0.59      0.60 o
  -4   0  15       69.13       65.10      2.41 o
  -3   0  15       49.10       45.03      2.32 o
  -2   0  15        7.61        7.46      1.20 o
  -1   0  15       21.95       20.14      1.09 o
   0   0  15       62.01       63.64      2.04 o
   1   0  15       27.64       27.64      2.29 o
   2   0  15       68.36       74.46      1.72 o
   3   0  15      348.23      333.66      6.31 o
   4   0  15       92.25      103.01      3.91 o
  -7   1  15        0.49       -0.14      0.98 o
  -6   1  15       61.40       56.25      2.02 o
  -5   1  15       82.50       85.18      1.82 o
  -4   1  15       81.04       83.90      1.92 o
  -3   1  15        7.32        5.98      0.57 o
  -2   1  15       34.61       25.76      1.09 o
  -1   1  15      310.96      286.85      5.36 o
   0   1  15      164.99      158.99      3.29 o
   1   1  15      310.11      297.30      5.71 o
   2   1  15      225.03      234.48      4.56 o
   3   1  15      223.21      230.93      8.19 o
   4   1  15      298.33      297.09      8.71 o
  -7   2  15       99.63       99.25      3.36 o
  -6   2  15      101.17       98.09      2.62 o
  -5   2  15       97.49       91.06      2.10 o
  -4   2  15       89.06       88.84      2.33 o
  -3   2  15      279.18      258.64      4.39 o
  -2   2  15      302.41      293.63      5.50 o
  -1   2  15      456.87      392.14      7.12 o
   0   2  15      219.50      205.19      4.04 o
   1   2  15        5.85        4.80      0.79 o
   2   2  15       12.33       11.87      1.15 o
   3   2  15       32.21       29.26      1.68 o
   4   2  15        0.57        0.84      1.47 o
  -7   3  15       37.55       39.97      1.54 o
  -6   3  15        0.10        0.14      1.00 o
  -5   3  15       23.36       26.54      1.11 o
  -4   3  15       76.97       78.88      1.71 o
  -3   3  15       34.55       39.38      1.19 o
  -2   3  15        0.33        0.69      0.60 o
  -1   3  15       43.53       50.06      1.88 o
   0   3  15       35.03       35.28      1.34 o
   1   3  15       14.24       13.19      0.92 o
   2   3  15       12.59       12.22      1.17 o
   3   3  15       31.49       30.21      2.22 o
  -6   4  15        7.45        9.09      1.04 o
  -5   4  15       27.79       27.57      1.18 o
  -4   4  15      122.67      114.21      2.82 o
  -3   4  15       12.66       11.70      1.13 o
  -2   4  15        0.17        0.30      0.82 o
  -1   4  15      191.85      169.70      4.16 o
   0   4  15        7.44        6.43      1.00 o
   1   4  15        8.27        9.09      1.51 o
   2   4  15       30.98       32.90      2.08 o
  -6   5  15        1.09        1.76      0.88 o
  -5   5  15        2.55        3.04      1.07 o
  -4   5  15       82.45       68.92      1.98 o
  -3   5  15        5.60        6.96      1.02 o
  -2   5  15       59.42       56.65      2.09 o
  -1   5  15       46.82       50.59      2.03 o
   0   5  15        0.69        0.42      0.91 o
   1   5  15        7.64        8.98      1.35 o
  -5   6  15       23.62       30.05      1.30 o
  -4   6  15      223.98      235.70      5.52 o
  -3   6  15       27.75       29.82      1.61 o
  -2   6  15        9.19       11.88      1.21 o
  -1   6  15        1.43        5.93      1.23 o
   0   6  15      182.94      180.28      5.46 o
  -4   7  15        0.14        1.29      0.97 o
  -3   7  15        0.95        2.99      1.07 o
  -2   7  15        0.00       -0.53      1.17 o
   0  -9  16       53.97       59.41      2.22 o
   1  -9  16       32.97       47.28      1.93 o
   2  -9  16       59.98       60.10      2.25 o
   3  -9  16        0.45        0.97      1.02 o
  -2  -8  16       71.63       68.40      2.32 o
  -1  -8  16       38.77       49.84      2.02 o
   0  -8  16       13.82       15.24      1.17 o
   1  -8  16       48.13       44.59      1.59 o
   2  -8  16        2.99        3.65      0.93 o
   3  -8  16      177.88      187.97      4.68 o
   4  -8  16        0.55       -0.86      0.95 o
  -3  -7  16       31.86       36.44      2.62 o
  -2  -7  16        3.01        3.22      0.87 o
  -1  -7  16        4.10        4.30      0.84 o
   0  -7  16      128.74      127.54      2.86 o
   1  -7  16       36.27       31.72      1.39 o
   2  -7  16        5.95        6.16      0.71 o
   3  -7  16       76.28       83.79      2.46 o
   4  -7  16       24.07       23.64      1.85 o
  -4  -6  16       14.10       12.71      1.31 o
  -3  -6  16        6.25        7.59      1.89 o
  -2  -6  16        0.71        1.87      1.17 o
  -1  -6  16        5.04        3.38      0.75 o
   0  -6  16       43.96       45.67      1.54 o
   1  -6  16       42.96       41.46      1.51 o
   2  -6  16        7.38        5.09      0.74 o
   3  -6  16       19.65       23.92      1.14 o
   4  -6  16        4.60        3.82      0.98 o
  -5  -5  16       39.01       35.59      2.03 o
  -4  -5  16       11.91       12.46      1.27 o
  -3  -5  16      117.32      117.57      3.43 o
  -2  -5  16        0.96        0.24      1.11 o
  -1  -5  16       12.57       11.99      1.28 o
   0  -5  16      222.81      226.09      4.41 o
   1  -5  16      146.68      148.23      3.62 o
   2  -5  16       14.59       16.31      1.10 o
   3  -5  16        0.03       -0.76      1.24 o
   4  -5  16        0.14        0.94      1.01 o
   5  -5  16      116.81      133.07      3.71 o
  -5  -4  16       67.88       68.82      5.87 o
  -4  -4  16      317.59      309.40      6.24 o
  -3  -4  16       17.04       15.80      0.98 o
  -2  -4  16       29.13       31.82      1.98 o
  -1  -4  16      128.21      135.66      2.95 o
   0  -4  16        1.56        3.17      0.86 o
   1  -4  16      896.27      924.99     15.77 o
   2  -4  16       79.57       81.23      2.39 o
   3  -4  16       19.51       21.85      1.25 o
   4  -4  16        2.20        1.79      1.89 o
   5  -4  16       13.14       18.08      1.37 o
  -5  -3  16      406.90      387.12      9.55 o
  -4  -3  16      170.15      163.78      3.65 o
  -3  -3  16       19.25       16.90      0.99 o
  -2  -3  16       56.71       50.23      1.82 o
  -1  -3  16       15.51       15.01      0.85 o
   0  -3  16       43.50       34.86      1.60 o
   1  -3  16        3.89        4.55      0.92 o
   2  -3  16        2.39        3.50      0.72 o
   3  -3  16       85.18       92.54      2.58 o
   4  -3  16       94.12      101.47      3.46 o
   5  -3  16        5.89        4.66      1.06 o
  -6  -2  16       11.34       10.73      1.88 o
  -5  -2  16        3.64        3.25      1.16 o
  -4  -2  16      478.11      440.66      8.38 o
  -3  -2  16      145.39      136.53      3.11 o
  -2  -2  16      241.79      205.22      4.16 o
  -1  -2  16      112.35       96.13      2.31 o
   0  -2  16      287.64      263.10      5.20 o
   1  -2  16       99.12      112.83      3.01 o
   2  -2  16      225.68      226.34      4.37 o
   3  -2  16       32.98       35.65      2.16 o
   4  -2  16       84.15       81.06      3.26 o
  -6  -1  16      106.12      106.20      4.85 o
  -5  -1  16        1.32        0.88      1.01 o
  -4  -1  16       38.74       29.27      1.38 o
  -3  -1  16       40.48       32.20      1.54 o
  -2  -1  16      653.85      623.43     11.49 o
  -1  -1  16        0.17       -0.27      0.56 o
   0  -1  16       12.67        9.79      0.96 o
   1  -1  16       67.31       67.26      2.17 o
   2  -1  16       34.23       31.77      1.47 o
   3  -1  16        1.72       -0.01      0.84 o
   4  -1  16      204.48      201.47      4.84 o
  -6   0  16       10.96        9.86      1.03 o
  -5   0  16       60.32       63.97      4.32 o
  -4   0  16       53.58       43.67      1.86 o
  -3   0  16      103.47      101.88      2.94 o
  -2   0  16      112.02       87.14      2.15 o
  -1   0  16        0.42       -0.84      0.77 o
   0   0  16       49.96       41.74      1.77 o
   1   0  16        3.24        3.36      0.80 o
   2   0  16       65.99       67.00      2.47 o
   3   0  16      139.99      134.78      2.98 o
   4   0  16        2.87        2.62      1.36 o
  -6   1  16       41.76       41.73      1.75 o
  -5   1  16        1.92        1.08      0.67 o
  -4   1  16        0.00        0.82      0.64 o
  -3   1  16      111.84      108.18      2.29 o
  -2   1  16       42.32       30.69      1.20 o
  -1   1  16      139.73      130.86      2.85 o
   0   1  16        8.13       10.90      0.89 o
   1   1  16      122.87      122.39      4.04 o
   2   1  16        0.57        0.04      0.68 o
   3   1  16       67.32       66.22      2.36 o
   4   1  16        0.26       -1.89      1.26 o
  -6   2  16        1.36       -0.26      0.78 o
  -5   2  16        0.05        0.48      0.67 o
  -4   2  16        1.96        0.72      0.63 o
  -3   2  16       23.36       24.74      0.92 o
  -2   2  16        0.76       -0.85      0.57 o
  -1   2  16      159.07      152.97      3.79 o
   0   2  16       40.69       47.24      1.85 o
   1   2  16      104.23      112.07      2.68 o
   2   2  16      138.95      134.10      3.64 o
   3   2  16       43.26       44.57      2.03 o
  -6   3  16       10.13       11.28      1.00 o
  -5   3  16       99.25      105.36      2.39 o
  -4   3  16       10.19        9.90      0.82 o
  -3   3  16      118.68      119.40      3.44 o
  -2   3  16        3.47        6.54      0.94 o
  -1   3  16        6.21        5.72      1.00 o
   0   3  16        2.06        1.99      1.20 o
   1   3  16       10.20        9.06      0.99 o
   2   3  16        7.94        6.18      1.30 o
  -6   4  16        3.40        5.01      1.04 o
  -5   4  16       41.51       33.72      1.51 o
  -4   4  16       13.64       14.07      0.93 o
  -3   4  16       15.13       11.35      1.49 o
  -2   4  16        2.11        0.64      0.89 o
  -1   4  16       35.69       34.29      1.67 o
   0   4  16       27.99       24.47      1.44 o
   1   4  16        2.33        0.03      0.98 o
   2   4  16       25.75       29.85      2.91 o
  -5   5  16      321.39      331.33      6.80 o
  -4   5  16       65.95       64.85      2.32 o
  -3   5  16      158.53      181.46      4.47 o
  -2   5  16       20.89       20.02      1.36 o
  -1   5  16       74.70       84.48      3.04 o
   0   5  16       24.29       34.11      1.75 o
   1   5  16      492.59      533.68     13.77 o
  -4   6  16        0.32       -1.64      1.09 o
  -3   6  16      294.80      358.52      7.95 o
  -2   6  16        1.60        2.18      1.06 o
  -1   6  16      117.05      132.38      3.68 o
   1  -9  17       38.50       51.05      2.11 o
  -1  -8  17        0.77        0.70      0.82 o
   0  -8  17       12.11        7.87      1.07 o
   1  -8  17        0.80       -0.48      0.71 o
   2  -8  17       33.32       33.76      2.57 o
   3  -8  17       28.40       29.82      1.25 o
  -3  -7  17       26.44       29.84      2.21 o
  -2  -7  17       75.83       85.04      3.17 o
  -1  -7  17        0.07       -0.28      0.83 o
   0  -7  17        1.77        3.37      0.76 o
   1  -7  17        0.07        0.37      0.71 o
   2  -7  17        2.53        3.69      0.69 o
   3  -7  17       31.21       33.35      1.30 o
   4  -7  17        0.18        1.07      1.07 o
  -4  -6  17        2.17        2.63      1.10 o
  -3  -6  17       66.53       67.46      3.82 o
  -2  -6  17       13.33       16.47      1.86 o
  -1  -6  17       33.81       41.26      1.53 o
   0  -6  17      520.42      515.12      9.26 o
   1  -6  17       28.45       32.00      1.37 o
   2  -6  17       36.78       38.76      1.47 o
   3  -6  17       17.93       18.03      1.31 o
   4  -6  17        7.95        7.79      1.23 o
  -4  -5  17       64.04       61.56      2.41 o
  -3  -5  17       23.92       28.27      1.59 o
  -2  -5  17        7.24        7.78      1.38 o
  -1  -5  17       94.24       95.36      2.77 o
   0  -5  17       18.20       22.00      1.03 o
   1  -5  17        0.65        0.94      0.82 o
   2  -5  17        0.18        0.51      1.01 o
   3  -5  17       25.47       28.41      1.54 o
   4  -5  17       24.06       26.01      1.77 o
  -5  -4  17       41.72       42.63      2.65 o
  -4  -4  17        0.04        0.73      1.06 o
  -3  -4  17        0.05        0.82      0.78 o
  -2  -4  17       50.66       51.11      2.55 o
  -1  -4  17      135.68      129.16      3.38 o
   0  -4  17      110.86      113.92      3.83 o
   1  -4  17       38.52       40.21      1.89 o
   2  -4  17        1.15        0.19      0.75 o
   3  -4  17        9.68       11.77      1.09 o
   4  -4  17       49.81       48.05      2.40 o
  -5  -3  17       38.21       37.42      2.01 o
  -4  -3  17       24.94       25.56      2.08 o
  -3  -3  17      105.33      103.03      2.60 o
  -2  -3  17       80.98       73.28      2.10 o
  -1  -3  17       26.52       25.48      1.36 o
   0  -3  17       37.48       30.07      2.22 o
   1  -3  17       13.19       16.04      1.49 o
   2  -3  17      129.61      130.87      3.32 o
   3  -3  17        1.14        0.49      0.80 o
   4  -3  17      322.47      324.48      8.63 o
  -5  -2  17      248.20      229.79      5.86 o
  -4  -2  17       14.87        9.07      0.94 o
  -3  -2  17        2.00        1.43      1.04 o
  -2  -2  17      496.53      452.74      9.93 o
  -1  -2  17        0.38       -0.05      0.59 o
   0  -2  17      171.25      150.21      3.72 o
   1  -2  17      602.09      617.05     17.11 o
   2  -2  17      144.60      138.57      3.46 o
   3  -2  17       77.70       82.08      3.50 o
   4  -2  17      128.71      127.45      5.28 o
  -6  -1  17       68.87       63.52      2.55 o
  -5  -1  17       27.49       25.05      1.57 o
  -4  -1  17      157.71      149.72      3.55 o
  -3  -1  17        6.94        8.29      1.00 o
  -2  -1  17       58.05       44.69      1.57 o
  -1  -1  17      155.29      148.14      3.26 o
   0  -1  17      137.39      118.14      3.96 o
   1  -1  17      435.10      433.10     13.98 o
   2  -1  17       20.08       20.72      1.19 o
   3  -1  17      111.39      123.09      2.85 o
   4  -1  17        9.98        8.39      2.48 o
  -6   0  17       12.82       13.53      1.33 o
  -5   0  17       10.12        6.92      1.13 o
  -4   0  17        7.12        5.97      0.97 o
  -3   0  17      372.82      345.14      7.83 o
  -2   0  17       10.37        9.07      0.98 o
  -1   0  17      134.08      114.71      3.04 o
   0   0  17       28.16       29.62      1.85 o
   1   0  17      137.21      141.66      4.50 o
   2   0  17        0.03        0.11      1.11 o
   3   0  17       14.12       17.84      1.10 o
  -6   1  17       20.19       19.83      1.57 o
  -5   1  17        0.52        1.36      0.96 o
  -4   1  17       12.53       14.30      0.88 o
  -3   1  17       22.76       24.47      1.20 o
  -2   1  17        7.78        6.55      1.15 o
  -1   1  17       44.35       46.64      1.78 o
   0   1  17        5.93        7.20      1.25 o
   1   1  17        7.98        4.76      1.26 o
   2   1  17       23.28       25.94      1.54 o
   3   1  17       12.72       12.78      1.30 o
  -6   2  17      133.35      132.06      3.07 o
  -5   2  17       11.17       11.55      1.02 o
  -4   2  17      100.24       97.66      2.22 o
  -3   2  17       56.28       54.87      1.83 o
  -2   2  17       32.73       33.09      2.02 o
  -1   2  17      292.55      275.43      6.18 o
   0   2  17        7.08        6.71      1.36 o
   1   2  17      168.22      173.01      3.74 o
   2   2  17        8.62        7.89      1.12 o
  -6   3  17        5.75        6.57      1.14 o
  -5   3  17       99.44      100.69      3.42 o
  -4   3  17        0.21        0.89      0.82 o
  -3   3  17       73.86       70.64      2.40 o
  -2   3  17       85.56       86.42      2.63 o
  -1   3  17        7.03        6.10      1.04 o
   0   3  17       91.32      101.80      3.00 o
   1   3  17        0.46       -0.26      0.77 o
   2   3  17      126.81      140.17      3.87 o
  -5   4  17        8.40       10.43      1.13 o
  -4   4  17      184.52      215.84      4.66 o
  -3   4  17        0.74        2.41      0.93 o
  -2   4  17        8.63       12.75      1.26 o
  -1   4  17        2.94        3.85      1.10 o
   0   4  17       58.09       68.69      2.46 o
   1   4  17       28.07       31.89      1.73 o
  -5   5  17        6.33        3.35      1.11 o
  -4   5  17        5.04       10.29      1.17 o
  -3   5  17       61.49       69.99      2.50 o
  -2   5  17        2.98        0.62      1.28 o
  -1   5  17       96.47      112.12      3.40 o
   0   5  17       86.12       90.02      3.53 o
  -3   6  17       35.20       43.44      2.15 o
  -1  -8  18       48.38       50.37      2.23 o
   0  -8  18       31.56       32.79      1.49 o
   1  -8  18       99.44      104.02      2.65 o
   2  -8  18       75.45       81.38      2.65 o
  -2  -7  18        0.14       -0.35      0.82 o
  -1  -7  18      177.31      176.97      5.48 o
   0  -7  18        9.87        7.83      0.90 o
   1  -7  18      276.04      277.09      5.40 o
   2  -7  18       38.09       40.34      1.44 o
   3  -7  18      150.09      165.36      3.26 o
  -3  -6  18       49.17       58.08      3.06 o
  -2  -6  18       12.75       12.41      1.64 o
  -1  -6  18      445.51      486.20     10.63 o
   0  -6  18       99.37       96.95      2.45 o
   1  -6  18      581.64      615.95     10.99 o
   2  -6  18       85.67       88.46      2.31 o
   3  -6  18        5.83        6.71      1.41 o
  -4  -5  18       17.48       18.95      1.56 o
  -3  -5  18       57.65       52.06      2.67 o
  -2  -5  18        3.17        4.31      1.13 o
  -1  -5  18       66.30       63.84      2.26 o
   0  -5  18       40.08       45.40      1.58 o
   1  -5  18        2.99        2.95      0.86 o
   2  -5  18        9.50        9.73      1.03 o
   3  -5  18      147.68      149.26      7.17 o
   4  -5  18       10.08       11.56      2.18 o
  -4  -4  18       63.94       61.03      2.71 o
  -3  -4  18      138.45      125.40      3.68 o
  -2  -4  18       10.65        9.10      1.28 o
  -1  -4  18       50.27       40.88      1.75 o
   0  -4  18       88.21       93.00      3.29 o
   1  -4  18        6.60        5.65      0.95 o
   2  -4  18        0.24        0.09      0.79 o
   3  -4  18       21.19       23.72      1.52 o
   4  -4  18       10.73        8.95      1.67 o
  -5  -3  18       36.39       34.90      1.93 o
  -4  -3  18       60.70       52.40      2.18 o
  -3  -3  18        0.52        0.65      0.97 o
  -2  -3  18       23.46       27.37      1.92 o
  -1  -3  18        7.04        4.43      1.20 o
   0  -3  18      188.22      172.54      5.17 o
   1  -3  18      162.99      155.04      3.84 o
   2  -3  18      124.36      116.64      3.14 o
   3  -3  18       39.12       32.72      1.62 o
   4  -3  18        3.61        9.86      1.43 o
  -5  -2  18        9.43       12.34      1.36 o
  -4  -2  18       12.38       15.84      1.57 o
  -3  -2  18      112.42       97.86      3.10 o
  -2  -2  18        0.62        1.48      1.01 o
  -1  -2  18       89.18       74.43      3.32 o
   0  -2  18        4.66        2.05      1.53 o
   1  -2  18       20.76       24.34      1.93 o
   2  -2  18       28.99       25.99      1.43 o
   3  -2  18        8.15        8.12      1.09 o
  -5  -1  18      166.55      160.31      4.41 o
  -4  -1  18       10.66        9.69      1.26 o
  -3  -1  18        6.34        5.73      1.44 o
  -2  -1  18        2.14        1.74      0.81 o
  -1  -1  18       25.52       24.08      1.45 o
   0  -1  18      164.81      160.99      4.92 o
   1  -1  18       10.90        8.25      1.36 o
   2  -1  18        0.20        0.76      0.73 o
   3  -1  18       40.37       39.20      1.69 o
  -5   0  18      109.37      101.39      3.27 o
  -4   0  18        0.45        0.80      1.24 o
  -3   0  18        2.05        3.21      1.28 o
  -2   0  18       13.79       14.05      1.19 o
  -1   0  18       22.37       23.27      1.63 o
   0   0  18       26.70       26.97      1.79 o
   1   0  18       12.19       10.72      1.44 o
   2   0  18       17.00       17.98      1.14 o
   3   0  18       39.42       40.49      2.04 o
  -5   1  18        1.30        0.29      1.31 o
  -4   1  18       14.98       18.02      1.97 o
  -3   1  18       18.71       18.55      1.32 o
  -2   1  18       21.84       24.68      1.41 o
  -1   1  18        0.31        0.17      1.20 o
   0   1  18       68.81       71.80      3.00 o
   1   1  18       28.12       20.80      2.33 o
   2   1  18        0.53       -0.24      0.74 o
  -5   2  18        6.05        8.37      1.07 o
  -4   2  18       28.57       33.70      1.77 o
  -3   2  18       10.72       12.46      1.48 o
  -2   2  18       23.01       26.15      1.46 o
  -1   2  18        2.39        2.63      1.10 o
   0   2  18        0.67        1.71      0.96 o
   1   2  18       17.08       23.15      2.55 o
   2   2  18        1.31        2.17      1.13 o
  -5   3  18       60.40       75.11      2.36 o
  -4   3  18        4.59        3.24      1.05 o
  -3   3  18        2.06        5.08      1.07 o
  -2   3  18        0.00       -1.15      0.77 o
  -1   3  18       31.28       31.93      1.95 o
   0   3  18        3.02        3.78      1.09 o
   1   3  18        0.12        2.22      1.10 o
  -5   4  18        0.74        0.31      1.16 o
  -4   4  18        2.08        3.68      1.23 o
  -3   4  18        1.38        0.55      1.04 o
  -2   4  18       48.00       54.45      2.20 o
  -1   4  18        0.55       -1.24      1.03 o
   0   4  18        0.00        0.88      1.04 o
  -3   5  18        9.33       10.25      1.26 o
  -2   5  18       89.27       96.68      3.01 o
  -1  -7  19       52.86       46.44      3.74 o
   0  -7  19       31.69       34.61      2.15 o
   1  -7  19        4.68        5.94      0.92 o
   2  -7  19       69.73       71.33      2.11 o
  -2  -6  19       91.53       92.62      3.63 o
  -1  -6  19      131.75      131.34      3.54 o
   0  -6  19        0.69       -1.11      0.74 o
   1  -6  19       49.69       49.35      1.77 o
   2  -6  19        0.55       -0.50      0.79 o
   3  -6  19      158.65      164.54      4.18 o
  -3  -5  19      104.27      103.20      4.02 o
  -2  -5  19        0.61        1.83      1.25 o
  -1  -5  19       46.58       37.31      4.77 o
   0  -5  19       43.07       43.20      1.90 o
   1  -5  19       32.42       29.70      1.57 o
   2  -5  19        3.98        4.37      0.96 o
   3  -5  19        2.25        2.32      1.54 o
  -4  -4  19       56.01       54.72      2.45 o
  -3  -4  19       41.48       50.59      2.60 o
  -2  -4  19        0.13       -0.25      1.53 o
  -1  -4  19       30.99       34.54      1.63 o
   0  -4  19        3.37        1.71      1.10 o
   1  -4  19       63.40       59.07      2.15 o
   2  -4  19       13.62       12.78      1.35 o
   3  -4  19       68.61       73.65      2.48 o
  -4  -3  19       56.55       59.65      2.49 o
  -3  -3  19       66.87       55.45      2.25 o
  -2  -3  19       17.62       13.72      1.56 o
  -1  -3  19        9.93        5.55      1.27 o
   0  -3  19        9.83       12.29      1.43 o
   1  -3  19      199.86      184.84      5.71 o
   2  -3  19        8.24        7.13      1.56 o
   3  -3  19      201.94      201.43      5.62 o
  -5  -2  19        0.87       -0.44      1.05 o
  -4  -2  19       43.44       37.51      1.94 o
  -3  -2  19      139.83      116.11      3.47 o
  -2  -2  19        0.00       -0.04      0.96 o
  -1  -2  19      122.68      109.35      3.76 o
   0  -2  19      135.53      132.62      4.95 o
   1  -2  19       33.85       35.64      2.29 o
   2  -2  19       28.17       27.77      1.44 o
   3  -2  19        2.07        1.84      0.94 o
  -5  -1  19        4.28        5.54      1.34 o
  -4  -1  19       11.56       12.66      1.28 o
  -3  -1  19        8.15        9.67      1.67 o
  -2  -1  19        9.21        6.36      0.98 o
  -1  -1  19       28.21       29.59      1.67 o
   0  -1  19      265.38      270.05      7.59 o
   1  -1  19       22.26       23.29      1.83 o
   2  -1  19        0.15        0.37      0.85 o
   3  -1  19       12.39       13.90      1.20 o
  -5   0  19        3.47        3.09      1.12 o
  -4   0  19       23.57       23.64      1.98 o
  -3   0  19       31.13       34.31      2.27 o
  -2   0  19        0.01       -0.22      0.81 o
  -1   0  19        0.01        0.27      0.92 o
   0   0  19      254.91      276.24      7.79 o
   1   0  19        0.21       -0.83      1.16 o
   2   0  19        9.30       12.47      1.46 o
  -5   1  19        1.70        2.24      1.10 o
  -4   1  19      187.44      193.28      6.52 o
  -3   1  19       26.10       24.78      1.89 o
  -2   1  19      140.17      144.76      4.64 o
  -1   1  19        0.14        0.03      1.14 o
   0   1  19       24.09       35.59      2.21 o
   1   1  19        2.03        1.73      1.28 o
   2   1  19      222.68      229.14      8.96 o
  -5   2  19        0.49        1.97      1.04 o
  -4   2  19       33.09       46.14      3.01 o
  -3   2  19        0.13        0.46      0.88 o
  -2   2  19       19.05       24.14      2.00 o
  -1   2  19        0.04        0.67      0.95 o
   0   2  19      110.42      128.52      3.55 o
   1   2  19       29.50       33.39      2.21 o
  -4   3  19       95.23      113.89      3.62 o
  -3   3  19        0.04       -0.59      0.92 o
  -2   3  19       26.63       23.57      1.48 o
  -1   3  19        3.80        6.04      1.12 o
   0   3  19        0.04        1.39      1.10 o
  -3   4  19       85.62       91.64      2.86 o
  -2   4  19       66.01       71.53      2.56 o
  -1   4  19       53.42       46.58      3.37 o
  -2  -6  20       49.57       54.53      2.95 o
  -1  -6  20        3.45        6.22      1.08 o
   0  -6  20      203.51      209.97      4.33 o
   1  -6  20       10.06       11.80      1.08 o
   2  -6  20       26.90       32.94      1.49 o
  -3  -5  20        6.28        5.26      2.58 o
  -2  -5  20        5.71        3.95      1.38 o
  -1  -5  20       70.29       73.90      3.23 o
   0  -5  20        2.15        1.62      0.73 o
   1  -5  20       12.27       16.19      1.29 o
   2  -5  20      145.60      158.68      4.05 o
  -3  -4  20        0.63        2.49      1.00 o
  -2  -4  20       34.70       32.73      2.18 o
  -1  -4  20       29.80       25.49      1.48 o
   0  -4  20        2.70        3.24      1.24 o
   1  -4  20        2.06        1.67      0.91 o
   2  -4  20        7.79        5.86      1.36 o
  -4  -3  20        3.84        3.39      1.06 o
  -3  -3  20       32.11       30.31      1.80 o
  -2  -3  20        0.02        0.37      1.20 o
  -1  -3  20       27.40       26.40      1.85 o
   0  -3  20       68.97       80.67      3.22 o
   1  -3  20        1.32        1.62      0.89 o
   2  -3  20        2.05        3.93      0.96 o
  -4  -2  20       46.19       47.31      2.16 o
  -3  -2  20        1.23       -0.34      0.87 o
  -2  -2  20       11.02       15.40      1.57 o
  -1  -2  20       37.11       38.23      2.37 o
   0  -2  20        1.48       -1.09      1.20 o
   1  -2  20      130.59      128.48      4.40 o
   2  -2  20        1.54        2.63      1.11 o
  -4  -1  20        4.82        4.22      1.21 o
  -3  -1  20        6.95       10.36      1.57 o
  -2  -1  20       13.84       11.93      1.56 o
  -1  -1  20       44.17       44.69      2.07 o
   0  -1  20        0.91        0.35      1.26 o
   1  -1  20      114.20      128.89      4.45 o
   2  -1  20        0.00       -0.43      0.82 o
  -4   0  20        1.08        1.74      1.38 o
  -3   0  20       37.66       38.38      2.61 o
  -2   0  20        4.50        3.98      1.02 o
  -1   0  20        0.51        0.41      1.31 o
   0   0  20        0.08        0.55      1.49 o
   1   0  20       32.68       45.23      2.62 o
  -4   1  20       11.59        8.78      1.67 o
  -3   1  20        8.27        8.24      3.06 o
  -2   1  20       11.03       15.71      1.32 o
  -1   1  20        0.05       -1.04      1.36 o
   0   1  20        8.38        6.01      1.31 o
   1   1  20       15.22       10.56      1.75 o
  -4   2  20       16.97       16.52      1.56 o
  -3   2  20       97.62      109.07      3.52 o
  -2   2  20       25.03       35.41      1.76 o
  -1   2  20       54.54       52.80      2.27 o
   0   2  20        0.03       -1.10      2.08 o
  -3   3  20        2.29        4.28      1.02 o
  -2   3  20        0.00        0.34      2.13 o
  -1   3  20       23.23       25.19      1.70 o
  -1  -5  21      101.94      114.07      4.24 o
   0  -5  21        3.12        2.38      0.90 o
   1  -5  21       75.79       96.93      2.96 o
  -2  -4  21        9.53       11.88      1.66 o
  -1  -4  21        0.00       -0.59      1.21 o
   0  -4  21        2.42        0.88      1.36 o
   1  -4  21        3.51        5.16      1.03 o
  -3  -3  21       42.96       51.79      2.85 o
  -2  -3  21       71.14       64.75      3.13 o
  -1  -3  21        9.28       16.81      1.59 o
   0  -3  21       12.00        9.05      2.80 o
   1  -3  21        3.80        4.41      1.76 o
  -3  -2  21        0.59        0.10      1.06 o
  -2  -2  21        4.43        0.29      1.97 o
  -1  -2  21        3.32        3.56      1.23 o
   0  -2  21      374.62      408.69     11.04 o
   1  -2  21        3.87        4.32      1.01 o
  -3  -1  21        1.62        1.96      1.26 o
  -2  -1  21       60.98       55.28      3.90 o
  -1  -1  21       76.60       78.46      3.34 o
   0  -1  21       47.62       40.43      2.52 o
   1  -1  21       39.24       40.25      2.57 o
  -3   0  21       24.33       18.72      3.13 o
  -2   0  21       23.97       28.57      1.79 o
  -1   0  21       11.42        8.23      1.58 o
   0   0  21       56.21       65.38      6.15 o
  -3   1  21       40.20       49.07      3.18 o
  -2   1  21        0.01        0.03      1.08 o
  -1   1  21      426.85      473.76     12.60 o
   0   1  21       11.17       12.95      1.57 o
  -2   2  21       46.01       61.05      3.24 o
  -1  -3  22       36.47       46.15      3.60 o
   0  -3  22        2.15        3.21      1.42 o
  -2  -2  22        0.86        2.26      2.11 o
  -1  -2  22        1.12       -0.33      1.36 o
   0  -2  22       40.97       52.85      2.78 o
  -2  -1  22        3.37        0.51      2.11 o
  -1  -1  22       67.38       64.22      3.18 o
 
